# Supplementary material for: Crystal structures of herbicide-detoxifying esterase reveal a lid loop affecting substrate binding and activity
Source: Nat Commun. 2023 Jul 19;14:4343. doi: 10.1038/s41467-023-40103-5 (PMC10356948; doi:10.1038/s41467-023-40103-5)
Supplement: Supplementary file 4 — Source Data [file 41467_2023_40103_MOESM4_ESM.xlsx]

## Sheet: Fig. 3i
	Conversion (%)
Variants	Repeat 1	Repeat 2	Repeat 3	Average	SD
WT	103.2	100.7	96.1	100	3.60139
I43A	158.7	150	155.4	154.7	4.39204
Y45A	15.6	12.4	18.8	15.6	3.2
Y45F	2.7	1.4	2.2	2.1	0.655744
G78A	0.044	0.035	0.031	0.0366667	0.00665833
R150A	0	0	0	0
S209A	0.002	0.0016	0.001	0.00153333	0.000503322
E232A	0.0025	0.0015	0.0012	0.00173333	0.000680686
A234S	47.7	45.5	41.3	44.8333	3.25167
F257A	35.4	33.5	29.5	32.8	3.01164
F257W	20.2	15.4	19	18.2	2.498
F293A	38.5	33.3	35.5	35.7667	2.61024
H333A	0.0015	0.0006	0.001	0.00103333	0.000450925
S209A/H333A	0	0	0	0

## Sheet: Fig. 6a
Time (s)	0µM	0.156µM	0.3125µM	0.625µM	1.25µM	2.5µM	5µM	10µM			X	Y	Req vs C_X	Req vs C_Y
-60.08	0.152344	0.15332	0.181641	0.174805	0.243164	0.400391	0.631836	0.740234			1.56e-07	4.5037	1.56e-07	2.05599
-59.98	0.144531	0.145508	0.173828	0.163086	0.243164	0.408203	0.629883	0.740234			3.125e-07	8.84593	2.55434e-07	5.48201
-59.88	0.152344	0.145508	0.181641	0.163086	0.243164	0.398438	0.620117	0.744141			6.25e-07	15.4143	3.54869e-07	8.77549
-59.78	0.152344	0.145508	0.181641	0.176758	0.231445	0.40625	0.629883	0.742188			1.25e-06	28.9233	4.54303e-07	11.944
-59.68	0.152344	0.15332	0.181641	0.18457	0.231445	0.400391	0.620117	0.740234			2.5e-06	55.7001	5.53737e-07	14.9945
-59.58	0.152344	0.15332	0.181641	0.18457	0.233398	0.408203	0.631836	0.730469			5e-06	96.4353	6.53172e-07	17.9335
-59.48	0.154297	0.155273	0.181641	0.18457	0.239258	0.398438	0.629883	0.728516			1e-05	113.951	7.52606e-07	20.7669
-59.38	0.162109	0.163086	0.181641	0.18457	0.233398	0.40625	0.620117	0.720703					8.5204e-07	23.5004
-59.28	0.162109	0.163086	0.183594	0.172852	0.241211	0.400391	0.624023	0.732422					9.51475e-07	26.1392
-59.18	0.154297	0.163086	0.191406	0.172852	0.241211	0.408203	0.629883	0.722656					1.05091e-06	28.688
-59.08	0.154297	0.163086	0.191406	0.172852	0.241211	0.398438	0.62793	0.720703					1.15034e-06	31.1515
-58.98	0.15625	0.163086	0.191406	0.170898	0.241211	0.408203	0.629883	0.712891					1.24978e-06	33.5338
-58.88	0.152344	0.163086	0.191406	0.163086	0.241211	0.396484	0.624023	0.71875					1.34921e-06	35.8388
-58.78	0.152344	0.165039	0.191406	0.161133	0.241211	0.398438	0.629883	0.708984					1.44865e-06	38.0704
-58.68	0.154297	0.170898	0.191406	0.15332	0.241211	0.396484	0.620117	0.712891					1.54808e-06	40.2319
-58.58	0.160156	0.163086	0.191406	0.155273	0.233398	0.390625	0.629883	0.710938					1.64752e-06	42.3266
-58.48	0.142578	0.163086	0.191406	0.163086	0.231445	0.398438	0.631836	0.701172					1.74695e-06	44.3575
-58.38	0.150391	0.155273	0.191406	0.155273	0.225586	0.386719	0.620117	0.701172					1.84638e-06	46.3275
-58.28	0.142578	0.155273	0.183594	0.155273	0.233398	0.388672	0.629883	0.699219					1.94582e-06	48.2393
-58.18	0.150391	0.155273	0.183594	0.155273	0.22168	0.390625	0.620117	0.703125					2.04525e-06	50.0955
-58.08	0.150391	0.155273	0.183594	0.155273	0.22168	0.400391	0.612305	0.701172					2.14469e-06	51.8984
-57.98	0.144531	0.155273	0.183594	0.155273	0.22168	0.396484	0.62207	0.703125					2.24412e-06	53.6503
-57.88	0.152344	0.155273	0.171875	0.157227	0.22168	0.390625	0.606445	0.701172					2.34356e-06	55.3533
-57.78	0.152344	0.15332	0.183594	0.163086	0.22168	0.386719	0.602539	0.691406					2.44299e-06	57.0095
-57.68	0.140625	0.145508	0.183594	0.143555	0.22168	0.386719	0.608398	0.689453					2.54242e-06	58.6208
-57.58	0.140625	0.145508	0.183594	0.155273	0.22168	0.388672	0.598633	0.691406					2.64186e-06	60.1889
-57.48	0.142578	0.133789	0.183594	0.143555	0.211914	0.390625	0.600586	0.689453					2.74129e-06	61.7156
-57.38	0.142578	0.133789	0.183594	0.143555	0.22168	0.386719	0.600586	0.679688					2.84073e-06	63.2024
-57.28	0.142578	0.133789	0.171875	0.155273	0.22168	0.388672	0.592773	0.679688					2.94016e-06	64.651
-57.18	0.142578	0.133789	0.171875	0.157227	0.22168	0.386719	0.598633	0.662109					3.0396e-06	66.0628
-57.08	0.142578	0.135742	0.183594	0.165039	0.213867	0.378906	0.600586	0.662109					3.13903e-06	67.4392
-56.98	0.144531	0.143555	0.183594	0.165039	0.213867	0.380859	0.600586	0.662109					3.23846e-06	68.7814
-56.88	0.142578	0.143555	0.183594	0.165039	0.213867	0.376953	0.610352	0.671875					3.3379e-06	70.0908
-56.78	0.142578	0.135742	0.183594	0.165039	0.21582	0.378906	0.610352	0.658203					3.43733e-06	71.3686
-56.68	0.142578	0.143555	0.171875	0.166992	0.223633	0.380859	0.612305	0.652344					3.53677e-06	72.6158
-56.58	0.142578	0.145508	0.171875	0.174805	0.223633	0.388672	0.602539	0.650391					3.6362e-06	73.8335
-56.48	0.144531	0.145508	0.171875	0.174805	0.223633	0.390625	0.600586	0.642578					3.73564e-06	75.0228
-56.38	0.152344	0.145508	0.171875	0.174805	0.223633	0.388672	0.59082	0.640625					3.83507e-06	76.1847
-56.28	0.152344	0.145508	0.171875	0.174805	0.223633	0.388672	0.602539	0.640625					3.93451e-06	77.3201
-56.18	0.144531	0.145508	0.169922	0.174805	0.211914	0.390625	0.608398	0.638672					4.03394e-06	78.4299
-56.08	0.142578	0.145508	0.162109	0.174805	0.211914	0.388672	0.612305	0.644531					4.13337e-06	79.515
-55.98	0.142578	0.145508	0.173828	0.174805	0.211914	0.396484	0.610352	0.652344					4.23281e-06	80.5761
-55.88	0.136719	0.145508	0.173828	0.174805	0.211914	0.388672	0.600586	0.650391					4.33224e-06	81.6141
-55.78	0.144531	0.145508	0.162109	0.174805	0.211914	0.378906	0.600586	0.642578					4.43168e-06	82.6297
-55.68	0.144531	0.145508	0.162109	0.174805	0.213867	0.388672	0.612305	0.648438					4.53111e-06	83.6236
-55.58	0.144531	0.145508	0.162109	0.174805	0.22168	0.388672	0.618164	0.654297					4.63055e-06	84.5965
-55.48	0.144531	0.145508	0.162109	0.174805	0.213867	0.388672	0.610352	0.654297					4.72998e-06	85.5491
-55.38	0.144531	0.145508	0.162109	0.174805	0.213867	0.390625	0.62207	0.662109					4.82941e-06	86.482
-55.28	0.146484	0.147461	0.162109	0.165039	0.213867	0.388672	0.620117	0.662109					4.92885e-06	87.3958
-55.18	0.154297	0.15332	0.162109	0.172852	0.213867	0.396484	0.612305	0.662109					5.02828e-06	88.2911
-55.08	0.154297	0.145508	0.164063	0.172852	0.211914	0.390625	0.618164	0.662109					5.12772e-06	89.1684
-54.98	0.142578	0.145508	0.169922	0.170898	0.204102	0.386719	0.620117	0.673828					5.22715e-06	90.0283
-54.88	0.142578	0.145508	0.164063	0.163086	0.204102	0.386719	0.612305	0.671875					5.32659e-06	90.8713
-54.78	0.144531	0.145508	0.171875	0.163086	0.204102	0.380859	0.612305	0.671875					5.42602e-06	91.6979
-54.68	0.144531	0.145508	0.169922	0.163086	0.192383	0.378906	0.610352	0.669922					5.52545e-06	92.5085
-54.58	0.144531	0.133789	0.162109	0.163086	0.192383	0.388672	0.616211	0.662109					5.62489e-06	93.3036
-54.48	0.144531	0.133789	0.160156	0.168945	0.19043	0.384766	0.629883	0.664063					5.72432e-06	94.0837
-54.38	0.132813	0.133789	0.154297	0.19043	0.186523	0.386719	0.620117	0.673828					5.82376e-06	94.8492
-54.28	0.134766	0.135742	0.164063	0.182617	0.202148	0.390625	0.62207	0.691406					5.92319e-06	95.6005
-54.18	0.142578	0.143555	0.171875	0.182617	0.204102	0.402344	0.620117	0.693359					6.02263e-06	96.3379
-54.08	0.142578	0.145508	0.169922	0.182617	0.209961	0.408203	0.620117	0.691406					6.12206e-06	97.0619
-53.98	0.142578	0.157227	0.162109	0.18457	0.204102	0.410156	0.614258	0.691406					6.22149e-06	97.7728
-53.88	0.142578	0.174805	0.160156	0.186523	0.202148	0.417969	0.629883	0.699219					6.32093e-06	98.471
-53.78	0.142578	0.182617	0.166016	0.155273	0.194336	0.416016	0.631836	0.677734					6.42036e-06	99.1568
-53.68	0.140625	0.168945	0.160156	0.116211	0.182617	0.388672	0.579102	0.644531					6.5198e-06	99.8305
-53.58	0.132813	0.104492	0.140625	0.0673828	0.114258	0.347656	0.520508	0.601563					6.61923e-06	100.492
-53.48	0.109375	0.0517578	0.0800781	0.0302734	0.0732422	0.296875	0.459961	0.539063					6.71867e-06	101.143
-53.38	0.0488281	-0.0146484	0.0273438	0.00488	0.0263672	0.234375	0.415039	0.480469					6.8181e-06	101.782
-53.28	-0.0175781	-0.0576172	-0.00391	-0.0341797	-0.00293	0.175781	0.374023	0.419922					6.91754e-06	102.411
-53.18	-0.0625	-0.0830078	-0.0429688	-0.0263672	-0.0322266	0.142578	0.333008	0.378906					7.01697e-06	103.029
-53.08	-0.09375	-0.114258	-0.0625	-0.0244141	-0.0556641	0.123047	0.299805	0.349609					7.1164e-06	103.637
-52.98	-0.126953	-0.12207	-0.0820313	-0.0205078	-0.0537109	0.101563	0.28418	0.332031					7.21584e-06	104.234
-52.88	-0.132813	-0.155273	-0.0976563	-0.0361328	-0.0498047	0.0703125	0.258789	0.300781					7.31527e-06	104.822
-52.78	-0.154297	-0.165039	-0.0898438	-0.0341797	-0.0771484	0.0703125	0.249023	0.298828					7.41471e-06	105.4
-52.68	-0.144531	-0.163086	-0.0859375	-0.0185547	-0.0751953	0.0820313	0.24707	0.308594					7.51414e-06	105.969
-52.58	-0.134766	-0.141602	-0.0566406	0.0224609	-0.0634766	0.107422	0.272461	0.339844					7.61358e-06	106.528
-52.48	-0.115234	-0.0849609	-0.00391	0.0712891	-0.0361328	0.148438	0.334961	0.382813					7.71301e-06	107.079
-52.38	-0.0546875	-0.0498047	0.0585938	0.106445	0.0205078	0.203125	0.395508	0.431641					7.81244e-06	107.621
-52.28	-0.00195	-0.0205078	0.0859375	0.12793	0.0576172	0.232422	0.424805	0.464844					7.91188e-06	108.155
-52.18	0.0292969	0.00879	0.0957031	0.145508	0.0751953	0.253906	0.442383	0.478516					8.01131e-06	108.68
-52.08	0.0566406	0.0283203	0.113281	0.155273	0.0927734	0.269531	0.452148	0.507813					8.11075e-06	109.197
-51.98	0.0800781	0.0478516	0.123047	0.165039	0.104492	0.289063	0.475586	0.537109					8.21018e-06	109.707
-51.88	0.117188	0.0634766	0.125	0.174805	0.12207	0.294922	0.49707	0.558594					8.30962e-06	110.208
-51.78	0.140625	0.0673828	0.136719	0.18457	0.131836	0.324219	0.524414	0.595703					8.40905e-06	110.702
-51.68	0.179688	0.0849609	0.152344	0.194336	0.125977	0.341797	0.545898	0.613281					8.50848e-06	111.189
-51.58	0.208984	0.0869141	0.152344	0.206055	0.137695	0.373047	0.575195	0.621094					8.60792e-06	111.668
-51.48	0.232422	0.100586	0.154297	0.227539	0.15918	0.394531	0.583008	0.613281					8.70735e-06	112.14
-51.38	0.232422	0.12793	0.166016	0.245117	0.186523	0.408203	0.598633	0.621094					8.80679e-06	112.606
-51.28	0.232422	0.147461	0.177734	0.256836	0.206055	0.410156	0.581055	0.621094					8.90622e-06	113.064
-51.18	0.230469	0.165039	0.199219	0.268555	0.21582	0.412109	0.579102	0.621094					9.00566e-06	113.517
-51.08	0.222656	0.178711	0.214844	0.290039	0.233398	0.408203	0.583008	0.632813					9.10509e-06	113.962
-50.98	0.224609	0.198242	0.236328	0.307617	0.243164	0.412109	0.59082	0.632813					9.20453e-06	114.401
-50.88	0.230469	0.208008	0.255859	0.317383	0.25293	0.417969	0.583008	0.630859					9.30396e-06	114.834
-50.78	0.226563	0.217773	0.273438	0.31543	0.25293	0.421875	0.59082	0.623047					9.40339e-06	115.261
-50.68	0.230469	0.227539	0.283203	0.323242	0.262695	0.439453	0.600586	0.621094					9.50283e-06	115.682
-50.58	0.232422	0.235352	0.291016	0.323242	0.270508	0.435547	0.59668	0.623047					9.60226e-06	116.097
-50.48	0.242188	0.237305	0.291016	0.323242	0.264648	0.429688	0.581055	0.623047					9.7017e-06	116.507
-50.38	0.244141	0.24707	0.283203	0.321289	0.276367	0.441406	0.592773	0.621094					9.80113e-06	116.911
-50.28	0.246094	0.235352	0.285156	0.313477	0.28418	0.439453	0.579102	0.611328					9.90057e-06	117.309
-50.18	0.253906	0.245117	0.291016	0.299805	0.28418	0.445313	0.581055	0.601563					1e-05	117.702
-50.08	0.251953	0.235352	0.283203	0.290039	0.282227	0.429688	0.579102	0.599609
-49.98	0.244141	0.235352	0.283203	0.282227	0.262695	0.419922	0.569336	0.591797
-49.88	0.244141	0.223633	0.283203	0.280273	0.262695	0.427734	0.571289	0.583984
-49.78	0.232422	0.223633	0.283203	0.272461	0.262695	0.416016	0.561523	0.589844
-49.68	0.232422	0.223633	0.283203	0.28418	0.262695	0.408203	0.557617	0.580078
-49.58	0.230469	0.223633	0.283203	0.272461	0.262695	0.410156	0.547852	0.572266
-49.48	0.222656	0.223633	0.285156	0.274414	0.262695	0.40625	0.538086	0.578125
-49.38	0.222656	0.223633	0.292969	0.280273	0.262695	0.398438	0.541992	0.568359
-49.28	0.222656	0.225586	0.291016	0.272461	0.254883	0.400391	0.541992	0.560547
-49.18	0.222656	0.235352	0.271484	0.272461	0.254883	0.400391	0.553711	0.564453
-49.08	0.224609	0.235352	0.271484	0.270508	0.254883	0.408203	0.55957	0.564453
-48.98	0.232422	0.235352	0.271484	0.262695	0.254883	0.396484	0.561523	0.560547
-48.88	0.224609	0.233398	0.271484	0.262695	0.25293	0.398438	0.55957	0.558594
-48.78	0.230469	0.223633	0.271484	0.262695	0.243164	0.386719	0.561523	0.564453
-48.68	0.214844	0.211914	0.271484	0.262695	0.243164	0.388672	0.571289	0.5625
-48.58	0.214844	0.211914	0.271484	0.262695	0.243164	0.398438	0.569336	0.560547
-48.48	0.214844	0.211914	0.273438	0.262695	0.243164	0.388672	0.571289	0.558594
-48.38	0.203125	0.211914	0.28125	0.262695	0.243164	0.388672	0.569336	0.550781
-48.28	0.203125	0.213867	0.28125	0.262695	0.231445	0.388672	0.571289	0.560547
-48.18	0.203125	0.223633	0.273438	0.262695	0.231445	0.378906	0.569336	0.552734
-48.08	0.203125	0.223633	0.275391	0.262695	0.231445	0.380859	0.567383	0.552734
-47.98	0.203125	0.21582	0.283203	0.254883	0.231445	0.388672	0.551758	0.550781
-47.88	0.203125	0.217773	0.273438	0.256836	0.231445	0.378906	0.561523	0.548828
-47.78	0.203125	0.225586	0.283203	0.264648	0.233398	0.380859	0.55957	0.550781
-47.68	0.197266	0.225586	0.283203	0.264648	0.243164	0.376953	0.563477	0.542969
-47.58	0.205078	0.225586	0.283203	0.264648	0.254883	0.378906	0.561523	0.548828
-47.48	0.205078	0.225586	0.283203	0.264648	0.254883	0.380859	0.55957	0.542969
-47.38	0.207031	0.225586	0.28125	0.264648	0.243164	0.378906	0.551758	0.552734
-47.28	0.214844	0.225586	0.273438	0.264648	0.243164	0.376953	0.571289	0.550781
-47.18	0.203125	0.225586	0.283203	0.264648	0.256836	0.380859	0.561523	0.542969
-47.08	0.203125	0.225586	0.283203	0.264648	0.25293	0.390625	0.55957	0.541016
-46.98	0.205078	0.213867	0.28125	0.25293	0.25293	0.386719	0.569336	0.539063
-46.88	0.212891	0.213867	0.265625	0.264648	0.25293	0.386719	0.571289	0.53125
-46.78	0.201172	0.213867	0.28125	0.264648	0.25293	0.386719	0.567383	0.542969
-46.68	0.201172	0.213867	0.263672	0.25293	0.25293	0.386719	0.561523	0.541016
-46.58	0.201172	0.213867	0.263672	0.25293	0.25293	0.380859	0.547852	0.53125
-46.48	0.201172	0.213867	0.251953	0.250977	0.25293	0.376953	0.551758	0.529297
-46.38	0.201172	0.213867	0.263672	0.235352	0.25293	0.376953	0.549805	0.533203
-46.28	0.195313	0.213867	0.263672	0.235352	0.245117	0.371094	0.551758	0.541016
-46.18	0.203125	0.208008	0.251953	0.237305	0.245117	0.367188	0.549805	0.53125
-46.08	0.203125	0.21582	0.253906	0.245117	0.24707	0.357422	0.551758	0.521484
-45.98	0.203125	0.21582	0.261719	0.245117	0.241211	0.365234	0.551758	0.521484
-45.88	0.203125	0.213867	0.251953	0.245117	0.235352	0.359375	0.557617	0.53125
-45.78	0.201172	0.206055	0.251953	0.245117	0.241211	0.369141	0.55957	0.523438
-45.68	0.195313	0.206055	0.251953	0.233398	0.233398	0.365234	0.551758	0.529297
-45.58	0.191406	0.196289	0.240234	0.233398	0.233398	0.359375	0.551758	0.523438
-45.48	0.193359	0.204102	0.240234	0.231445	0.233398	0.371094	0.569336	0.53125
-45.38	0.201172	0.204102	0.232422	0.225586	0.233398	0.369141	0.573242	0.541016
-45.28	0.201172	0.204102	0.232422	0.233398	0.233398	0.376953	0.577148	0.533203
-45.18	0.195313	0.204102	0.232422	0.233398	0.233398	0.371094	0.561523	0.539063
-45.08	0.203125	0.196289	0.232422	0.233398	0.233398	0.367188	0.579102	0.53125
-44.98	0.203125	0.196289	0.232422	0.233398	0.22168	0.369141	0.563477	0.519531
-44.88	0.203125	0.196289	0.234375	0.235352	0.22168	0.371094	0.567383	0.509766
-44.78	0.203125	0.198242	0.232422	0.243164	0.22168	0.367188	0.55957	0.5
-44.68	0.203125	0.206055	0.232422	0.243164	0.22168	0.369141	0.549805	0.503906
-44.58	0.205078	0.194336	0.232422	0.245117	0.21582	0.365234	0.540039	0.503906
-44.48	0.212891	0.194336	0.232422	0.24707	0.223633	0.357422	0.541992	0.498047
-44.38	0.212891	0.196289	0.234375	0.254883	0.225586	0.357422	0.541992	0.492188
-44.28	0.214844	0.202148	0.234375	0.254883	0.235352	0.345703	0.538086	0.501953
-44.18	0.214844	0.194336	0.234375	0.254883	0.243164	0.347656	0.530273	0.5
-44.08	0.222656	0.182617	0.234375	0.243164	0.243164	0.349609	0.532227	0.490234
-43.98	0.222656	0.176758	0.222656	0.243164	0.243164	0.359375	0.541992	0.482422
-43.88	0.224609	0.18457	0.224609	0.245117	0.243164	0.361328	0.540039	0.488281
-43.78	0.232422	0.186523	0.232422	0.254883	0.243164	0.359375	0.530273	0.478516
-43.68	0.232422	0.196289	0.226563	0.262695	0.233398	0.361328	0.526367	0.482422
-43.58	0.234375	0.194336	0.234375	0.256836	0.241211	0.359375	0.520508	0.480469
-43.48	0.244141	0.204102	0.234375	0.264648	0.243164	0.361328	0.510742	0.46875
-43.38	0.251953	0.213867	0.222656	0.264648	0.25293	0.369141	0.508789	0.453125
-43.28	0.246094	0.21582	0.222656	0.274414	0.260742	0.359375	0.504883	0.460938
-43.18	0.255859	0.223633	0.222656	0.276367	0.262695	0.367188	0.499023	0.472656
-43.08	0.265625	0.223633	0.224609	0.276367	0.274414	0.357422	0.50293	0.476563
-42.98	0.275391	0.21582	0.232422	0.276367	0.274414	0.365234	0.50293	0.492188
-42.88	0.273438	0.217773	0.232422	0.276367	0.274414	0.359375	0.510742	0.494141
-42.78	0.275391	0.225586	0.232422	0.276367	0.276367	0.367188	0.526367	0.511719
-42.68	0.285156	0.227539	0.234375	0.27832	0.274414	0.359375	0.536133	0.525391
-42.58	0.294922	0.235352	0.232422	0.288086	0.282227	0.380859	0.538086	0.535156
-42.48	0.302734	0.225586	0.240234	0.295898	0.28418	0.390625	0.541992	0.542969
-42.38	0.302734	0.235352	0.242188	0.297852	0.291992	0.388672	0.543945	0.552734
-42.28	0.304688	0.245117	0.242188	0.295898	0.293945	0.398438	0.551758	0.564453
-42.18	0.3125	0.254883	0.244141	0.305664	0.301758	0.400391	0.551758	0.560547
-42.08	0.3125	0.256836	0.255859	0.31543	0.303711	0.400391	0.55957	0.572266
-41.98	0.314453	0.266602	0.265625	0.336914	0.313477	0.408203	0.573242	0.582031
-41.88	0.322266	0.27832	0.275391	0.333008	0.321289	0.417969	0.573242	0.582031
-41.78	0.3125	0.276367	0.285156	0.334961	0.31543	0.421875	0.579102	0.582031
-41.68	0.320313	0.286133	0.294922	0.344727	0.325195	0.439453	0.569336	0.589844
-41.58	0.322266	0.295898	0.304688	0.356445	0.336914	0.4375	0.581055	0.603516
-41.48	0.324219	0.305664	0.3125	0.364258	0.333008	0.447266	0.583008	0.607422
-41.38	0.332031	0.317383	0.314453	0.366211	0.334961	0.451172	0.59082	0.621094
-41.28	0.333984	0.333008	0.322266	0.374023	0.344727	0.460938	0.59082	0.623047
-41.18	0.345703	0.325195	0.322266	0.374023	0.354492	0.458984	0.608398	0.630859
-41.08	0.355469	0.325195	0.3125	0.375977	0.362305	0.46875	0.612305	0.632813
-40.98	0.351563	0.327148	0.322266	0.383789	0.352539	0.472656	0.614258	0.652344
-40.88	0.353516	0.336914	0.322266	0.385742	0.37207	0.478516	0.62207	0.662109
-40.78	0.361328	0.338867	0.324219	0.393555	0.362305	0.480469	0.633789	0.675781
-40.68	0.363281	0.348633	0.324219	0.395508	0.370117	0.490234	0.629883	0.691406
-40.58	0.371094	0.358398	0.333984	0.405273	0.37207	0.490234	0.645508	0.691406
-40.48	0.363281	0.366211	0.34375	0.415039	0.381836	0.501953	0.65332	0.705078
-40.38	0.363281	0.368164	0.351563	0.424805	0.385742	0.519531	0.661133	0.710938
-40.28	0.365234	0.366211	0.345703	0.436523	0.393555	0.519531	0.65918	0.703125
-40.18	0.373047	0.375977	0.355469	0.446289	0.395508	0.537109	0.65918	0.708984
-40.08	0.375	0.385742	0.365234	0.456055	0.405273	0.539063	0.663086	0.710938
-39.98	0.382813	0.395508	0.375	0.46582	0.422852	0.550781	0.668945	0.708984
-39.88	0.382813	0.407227	0.382813	0.461914	0.432617	0.560547	0.670898	0.712891
-39.78	0.384766	0.415039	0.384766	0.461914	0.442383	0.558594	0.670898	0.701172
-39.68	0.394531	0.40332	0.392578	0.461914	0.452148	0.566406	0.680664	0.699219
-39.58	0.404297	0.405273	0.392578	0.463867	0.452148	0.568359	0.680664	0.701172
-39.48	0.394531	0.413086	0.392578	0.47168	0.454102	0.576172	0.670898	0.693359
-39.38	0.404297	0.413086	0.394531	0.47168	0.463867	0.578125	0.668945	0.699219
-39.28	0.412109	0.405273	0.404297	0.47168	0.463867	0.578125	0.670898	0.703125
-39.18	0.425781	0.405273	0.392578	0.47168	0.463867	0.568359	0.668945	0.703125
-39.08	0.421875	0.405273	0.392578	0.47168	0.463867	0.576172	0.672852	0.701172
-38.98	0.421875	0.405273	0.392578	0.463867	0.463867	0.570313	0.678711	0.699219
-38.88	0.423828	0.405273	0.392578	0.463867	0.463867	0.578125	0.680664	0.703125
-38.78	0.431641	0.407227	0.392578	0.463867	0.463867	0.568359	0.672852	0.708984
-38.68	0.431641	0.415039	0.394531	0.463867	0.46582	0.578125	0.682617	0.701172
-38.58	0.431641	0.415039	0.402344	0.463867	0.473633	0.570313	0.680664	0.693359
-38.48	0.433594	0.415039	0.402344	0.463867	0.473633	0.560547	0.672852	0.699219
-38.38	0.441406	0.416992	0.402344	0.463867	0.461914	0.568359	0.678711	0.701172
-38.28	0.441406	0.424805	0.404297	0.463867	0.461914	0.570313	0.688477	0.691406
-38.18	0.433594	0.424805	0.412109	0.463867	0.461914	0.578125	0.678711	0.689453
-38.08	0.433594	0.424805	0.412109	0.463867	0.461914	0.568359	0.69043	0.691406
-37.98	0.433594	0.424805	0.423828	0.463867	0.456055	0.576172	0.680664	0.691406
-37.88	0.433594	0.424805	0.423828	0.46582	0.463867	0.570313	0.678711	0.691406
-37.78	0.423828	0.413086	0.423828	0.473633	0.463867	0.578125	0.680664	0.689453
-37.68	0.431641	0.415039	0.423828	0.473633	0.463867	0.568359	0.680664	0.691406
-37.58	0.431641	0.422852	0.423828	0.473633	0.463867	0.576172	0.69043	0.689453
-37.48	0.431641	0.422852	0.423828	0.473633	0.463867	0.570313	0.688477	0.681641
-37.38	0.431641	0.422852	0.423828	0.473633	0.463867	0.578125	0.69043	0.691406
-37.28	0.433594	0.43457	0.425781	0.473633	0.452148	0.568359	0.682617	0.691406
-37.18	0.441406	0.43457	0.433594	0.47168	0.452148	0.576172	0.680664	0.681641
-37.08	0.441406	0.43457	0.433594	0.463867	0.452148	0.568359	0.678711	0.679688
-36.98	0.441406	0.436523	0.421875	0.463867	0.454102	0.568359	0.680664	0.681641
-36.88	0.441406	0.444336	0.421875	0.463867	0.454102	0.570313	0.670898	0.679688
-36.78	0.443359	0.444336	0.421875	0.463867	0.454102	0.566406	0.668945	0.669922
-36.68	0.453125	0.432617	0.421875	0.463867	0.454102	0.566406	0.65918	0.673828
-36.58	0.453125	0.432617	0.421875	0.463867	0.452148	0.556641	0.663086	0.681641
-36.48	0.445313	0.432617	0.421875	0.463867	0.446289	0.566406	0.649414	0.669922
-36.38	0.445313	0.432617	0.421875	0.461914	0.454102	0.558594	0.651367	0.662109
-36.28	0.433594	0.432617	0.421875	0.454102	0.454102	0.560547	0.661133	0.671875
-36.18	0.435547	0.432617	0.421875	0.454102	0.454102	0.556641	0.65918	0.669922
-36.08	0.443359	0.432617	0.421875	0.454102	0.442383	0.550781	0.649414	0.671875
-35.98	0.443359	0.432617	0.421875	0.454102	0.442383	0.558594	0.649414	0.669922
-35.88	0.443359	0.424805	0.421875	0.456055	0.442383	0.560547	0.639648	0.660156
-35.78	0.443359	0.432617	0.414063	0.463867	0.444336	0.556641	0.629883	0.658203
-35.68	0.443359	0.432617	0.414063	0.463867	0.452148	0.556641	0.62793	0.664063
-35.58	0.455078	0.43457	0.414063	0.463867	0.452148	0.558594	0.629883	0.669922
-35.48	0.443359	0.442383	0.416016	0.463867	0.452148	0.558594	0.62207	0.660156
-35.38	0.443359	0.43457	0.412109	0.463867	0.452148	0.548828	0.631836	0.662109
-35.28	0.457031	0.43457	0.412109	0.463867	0.452148	0.556641	0.62207	0.660156
-35.18	0.464844	0.43457	0.412109	0.463867	0.452148	0.556641	0.620117	0.669922
-35.08	0.464844	0.436523	0.412109	0.463867	0.452148	0.558594	0.618164	0.660156
-34.98	0.464844	0.432617	0.412109	0.463867	0.454102	0.558594	0.608398	0.652344
-34.88	0.466797	0.430664	0.412109	0.452148	0.461914	0.558594	0.610352	0.650391
-34.78	0.474609	0.424805	0.412109	0.452148	0.452148	0.546875	0.610352	0.652344
-34.68	0.474609	0.432617	0.412109	0.452148	0.444336	0.548828	0.612305	0.642578
-34.58	0.474609	0.432617	0.412109	0.452148	0.446289	0.556641	0.608398	0.640625
-34.48	0.474609	0.432617	0.412109	0.452148	0.454102	0.546875	0.602539	0.638672
-34.38	0.474609	0.424805	0.414063	0.444336	0.454102	0.548828	0.588867	0.640625
-34.28	0.474609	0.424805	0.421875	0.452148	0.442383	0.548828	0.59082	0.638672
-34.18	0.474609	0.422852	0.421875	0.444336	0.442383	0.550781	0.600586	0.640625
-34.08	0.474609	0.415039	0.421875	0.444336	0.442383	0.546875	0.598633	0.630859
-33.98	0.474609	0.416992	0.421875	0.444336	0.442383	0.539063	0.586914	0.632813
-33.88	0.462891	0.424805	0.421875	0.444336	0.442383	0.541016	0.581055	0.632813
-33.78	0.462891	0.424805	0.421875	0.444336	0.444336	0.539063	0.581055	0.638672
-33.68	0.464844	0.424805	0.421875	0.446289	0.44043	0.546875	0.579102	0.628906
-33.58	0.472656	0.413086	0.421875	0.454102	0.452148	0.546875	0.581055	0.630859
-33.48	0.470703	0.413086	0.423828	0.454102	0.452148	0.541016	0.571289	0.628906
-33.38	0.464844	0.413086	0.431641	0.454102	0.44043	0.550781	0.569336	0.630859
-33.28	0.472656	0.413086	0.431641	0.454102	0.44043	0.546875	0.571289	0.630859
-33.18	0.472656	0.413086	0.431641	0.454102	0.44043	0.546875	0.571289	0.619141
-33.08	0.460938	0.413086	0.431641	0.454102	0.44043	0.539063	0.579102	0.609375
-32.98	0.460938	0.413086	0.431641	0.454102	0.44043	0.541016	0.569336	0.611328
-32.88	0.460938	0.413086	0.431641	0.454102	0.44043	0.548828	0.569336	0.609375
-32.78	0.460938	0.413086	0.431641	0.454102	0.44043	0.539063	0.571289	0.611328
-32.68	0.462891	0.413086	0.431641	0.454102	0.432617	0.546875	0.561523	0.609375
-32.58	0.462891	0.413086	0.431641	0.456055	0.432617	0.548828	0.55957	0.611328
-32.48	0.462891	0.413086	0.431641	0.463867	0.432617	0.558594	0.569336	0.611328
-32.38	0.462891	0.405273	0.431641	0.463867	0.43457	0.546875	0.571289	0.611328
-32.28	0.462891	0.405273	0.431641	0.463867	0.442383	0.548828	0.569336	0.609375
-32.18	0.462891	0.405273	0.431641	0.463867	0.442383	0.556641	0.571289	0.597656
-32.08	0.462891	0.405273	0.431641	0.463867	0.442383	0.548828	0.571289	0.601563
-31.98	0.462891	0.405273	0.423828	0.463867	0.442383	0.550781	0.581055	0.611328
-31.88	0.462891	0.405273	0.423828	0.463867	0.442383	0.558594	0.579102	0.601563
-31.78	0.462891	0.405273	0.423828	0.463867	0.442383	0.546875	0.581055	0.599609
-31.68	0.462891	0.405273	0.412109	0.463867	0.442383	0.548828	0.579102	0.591797
-31.58	0.453125	0.405273	0.425781	0.463867	0.442383	0.556641	0.581055	0.582031
-31.48	0.460938	0.405273	0.431641	0.46582	0.442383	0.550781	0.577148	0.580078
-31.38	0.460938	0.405273	0.412109	0.475586	0.442383	0.546875	0.571289	0.589844
-31.28	0.460938	0.405273	0.423828	0.475586	0.442383	0.548828	0.569336	0.582031
-31.18	0.460938	0.393555	0.412109	0.463867	0.442383	0.556641	0.581055	0.591797
-31.08	0.453125	0.393555	0.423828	0.463867	0.442383	0.556641	0.579102	0.587891
-30.98	0.453125	0.393555	0.412109	0.463867	0.452148	0.558594	0.583008	0.578125
-30.88	0.453125	0.393555	0.423828	0.463867	0.452148	0.560547	0.586914	0.580078
-30.78	0.453125	0.393555	0.412109	0.463867	0.452148	0.556641	0.581055	0.580078
-30.68	0.441406	0.393555	0.412109	0.456055	0.452148	0.556641	0.59082	0.582031
-30.58	0.441406	0.393555	0.412109	0.456055	0.452148	0.558594	0.588867	0.580078
-30.48	0.441406	0.393555	0.412109	0.458008	0.452148	0.554688	0.59082	0.582031
-30.38	0.441406	0.393555	0.412109	0.46582	0.452148	0.554688	0.588867	0.578125
-30.28	0.441406	0.381836	0.412109	0.46582	0.452148	0.554688	0.59082	0.574219
-30.18	0.441406	0.381836	0.414063	0.454102	0.452148	0.548828	0.581055	0.589844
-30.08	0.441406	0.381836	0.421875	0.454102	0.452148	0.558594	0.579102	0.580078
-29.98	0.441406	0.395508	0.421875	0.454102	0.452148	0.546875	0.579102	0.580078
-29.88	0.441406	0.393555	0.421875	0.454102	0.452148	0.548828	0.583008	0.589844
-29.78	0.441406	0.393555	0.421875	0.454102	0.44043	0.556641	0.588867	0.580078
-29.68	0.433594	0.393555	0.421875	0.454102	0.44043	0.550781	0.588867	0.570313
-29.58	0.441406	0.393555	0.421875	0.454102	0.44043	0.558594	0.579102	0.572266
-29.48	0.433594	0.393555	0.421875	0.446289	0.442383	0.546875	0.569336	0.570313
-29.38	0.435547	0.393555	0.421875	0.448242	0.450195	0.548828	0.571289	0.568359
-29.28	0.443359	0.393555	0.421875	0.456055	0.432617	0.556641	0.571289	0.570313
-29.18	0.443359	0.393555	0.421875	0.456055	0.43457	0.548828	0.579102	0.560547
-29.08	0.443359	0.395508	0.421875	0.456055	0.442383	0.550781	0.569336	0.572266
-28.98	0.443359	0.40332	0.421875	0.456055	0.432617	0.546875	0.571289	0.570313
-28.88	0.443359	0.40332	0.421875	0.458008	0.432617	0.548828	0.569336	0.572266
-28.78	0.431641	0.40332	0.421875	0.46582	0.43457	0.556641	0.579102	0.570313
-28.68	0.429688	0.405273	0.421875	0.46582	0.444336	0.558594	0.581055	0.572266
-28.58	0.421875	0.405273	0.421875	0.46582	0.432617	0.558594	0.577148	0.570313
-28.48	0.433594	0.405273	0.421875	0.46582	0.432617	0.558594	0.571289	0.568359
-28.38	0.423828	0.405273	0.421875	0.467773	0.432617	0.546875	0.569336	0.570313
-28.28	0.431641	0.405273	0.421875	0.475586	0.432617	0.548828	0.569336	0.568359
-28.18	0.431641	0.405273	0.421875	0.463867	0.432617	0.544922	0.569336	0.574219
-28.08	0.431641	0.405273	0.421875	0.463867	0.432617	0.544922	0.55957	0.578125
-27.98	0.431641	0.405273	0.421875	0.463867	0.432617	0.537109	0.55957	0.582031
-27.88	0.431641	0.407227	0.433594	0.463867	0.424805	0.539063	0.561523	0.591797
-27.78	0.433594	0.413086	0.421875	0.463867	0.424805	0.548828	0.55957	0.589844
-27.68	0.441406	0.405273	0.421875	0.46582	0.413086	0.548828	0.567383	0.589844
-27.58	0.441406	0.393555	0.421875	0.473633	0.413086	0.537109	0.561523	0.580078
-27.48	0.441406	0.407227	0.421875	0.473633	0.413086	0.529297	0.55957	0.578125
-27.38	0.441406	0.40332	0.421875	0.473633	0.413086	0.53125	0.561523	0.582031
-27.28	0.441406	0.40332	0.421875	0.461914	0.415039	0.539063	0.557617	0.580078
-27.18	0.441406	0.405273	0.421875	0.461914	0.415039	0.539063	0.547852	0.582031
-27.08	0.441406	0.413086	0.423828	0.463867	0.415039	0.527344	0.549805	0.580078
-26.98	0.441406	0.413086	0.433594	0.47168	0.415039	0.529297	0.561523	0.589844
-26.88	0.443359	0.415039	0.433594	0.47168	0.415039	0.537109	0.557617	0.589844
-26.78	0.453125	0.422852	0.433594	0.469727	0.415039	0.529297	0.55957	0.591797
-26.68	0.451172	0.424805	0.433594	0.463867	0.40332	0.519531	0.561523	0.589844
-26.58	0.441406	0.424805	0.433594	0.47168	0.40332	0.519531	0.557617	0.585938
-26.48	0.443359	0.424805	0.433594	0.47168	0.40332	0.519531	0.551758	0.580078
-26.38	0.445313	0.424805	0.433594	0.47168	0.40332	0.507813	0.549805	0.578125
-26.28	0.445313	0.424805	0.433594	0.47168	0.40332	0.507813	0.55957	0.572266
-26.18	0.445313	0.426758	0.433594	0.47168	0.40332	0.507813	0.55957	0.570313
-26.08	0.447266	0.43457	0.435547	0.47168	0.405273	0.509766	0.549805	0.572266
-25.98	0.455078	0.422852	0.443359	0.47168	0.401367	0.505859	0.545898	0.568359
-25.88	0.443359	0.422852	0.441406	0.47168	0.401367	0.498047	0.538086	0.5625
-25.78	0.443359	0.422852	0.433594	0.47168	0.401367	0.498047	0.52832	0.560547
-25.68	0.443359	0.422852	0.433594	0.469727	0.401367	0.5	0.538086	0.558594
-25.58	0.443359	0.422852	0.433594	0.454102	0.393555	0.496094	0.532227	0.558594
-25.48	0.453125	0.422852	0.433594	0.454102	0.393555	0.496094	0.530273	0.548828
-25.38	0.445313	0.415039	0.433594	0.454102	0.391602	0.488281	0.538086	0.548828
-25.28	0.433594	0.415039	0.431641	0.454102	0.385742	0.478516	0.530273	0.539063
-25.18	0.433594	0.415039	0.421875	0.454102	0.393555	0.486328	0.520508	0.546875
-25.08	0.433594	0.415039	0.421875	0.452148	0.393555	0.478516	0.530273	0.541016
-24.98	0.433594	0.416992	0.423828	0.444336	0.393555	0.478516	0.518555	0.550781
-24.88	0.433594	0.424805	0.433594	0.444336	0.393555	0.466797	0.518555	0.541016
-24.78	0.433594	0.416992	0.433594	0.444336	0.393555	0.466797	0.508789	0.548828
-24.68	0.433594	0.415039	0.433594	0.444336	0.393555	0.455078	0.510742	0.542969
-24.58	0.433594	0.415039	0.433594	0.444336	0.381836	0.455078	0.518555	0.539063
-24.48	0.433594	0.415039	0.421875	0.442383	0.381836	0.449219	0.508789	0.527344
-24.38	0.433594	0.426758	0.419922	0.422852	0.381836	0.457031	0.516602	0.519531
-24.28	0.421875	0.426758	0.412109	0.43457	0.379883	0.457031	0.516602	0.509766
-24.18	0.421875	0.426758	0.421875	0.43457	0.374023	0.445313	0.510742	0.517578
-24.08	0.421875	0.426758	0.419922	0.43457	0.381836	0.445313	0.508789	0.511719
-23.98	0.421875	0.415039	0.410156	0.422852	0.381836	0.447266	0.508789	0.507813
-23.88	0.421875	0.415039	0.410156	0.422852	0.379883	0.449219	0.508789	0.5
-23.78	0.419922	0.415039	0.410156	0.422852	0.37207	0.449219	0.50293	0.488281
-23.68	0.410156	0.415039	0.410156	0.420898	0.37207	0.4375	0.499023	0.476563
-23.58	0.412109	0.415039	0.410156	0.413086	0.37207	0.4375	0.499023	0.46875
-23.48	0.421875	0.415039	0.402344	0.413086	0.37207	0.4375	0.500977	0.470703
-23.38	0.421875	0.413086	0.402344	0.413086	0.370117	0.429688	0.495117	0.466797
-23.28	0.419922	0.40332	0.402344	0.413086	0.362305	0.416016	0.479492	0.464844
-23.18	0.410156	0.40332	0.408203	0.411133	0.354492	0.40625	0.479492	0.449219
-23.08	0.402344	0.40332	0.400391	0.40332	0.360352	0.40625	0.469727	0.439453
-22.98	0.400391	0.40332	0.400391	0.401367	0.350586	0.40625	0.477539	0.439453
-22.88	0.394531	0.401367	0.390625	0.393555	0.350586	0.398438	0.469727	0.439453
-22.78	0.402344	0.381836	0.392578	0.391602	0.348633	0.398438	0.458008	0.427734
-22.68	0.402344	0.381836	0.390625	0.379883	0.34082	0.396484	0.458008	0.421875
-22.58	0.402344	0.379883	0.382813	0.37207	0.338867	0.376953	0.450195	0.417969
-22.48	0.400391	0.37207	0.382813	0.370117	0.331055	0.376953	0.438477	0.40625
-22.38	0.390625	0.37207	0.380859	0.362305	0.331055	0.376953	0.44043	0.40625
-22.28	0.382813	0.37207	0.373047	0.360352	0.331055	0.378906	0.448242	0.398438
-22.18	0.369141	0.381836	0.373047	0.352539	0.331055	0.373047	0.44043	0.388672
-22.08	0.361328	0.374023	0.371094	0.352539	0.331055	0.365234	0.428711	0.394531
-21.98	0.361328	0.362305	0.363281	0.352539	0.329102	0.365234	0.428711	0.380859
-21.88	0.359375	0.362305	0.363281	0.350586	0.321289	0.357422	0.428711	0.388672
-21.78	0.351563	0.360352	0.363281	0.342773	0.321289	0.357422	0.418945	0.376953
-21.68	0.351563	0.352539	0.361328	0.34082	0.321289	0.355469	0.416992	0.369141
-21.58	0.351563	0.350586	0.353516	0.333008	0.319336	0.335938	0.40918	0.359375
-21.48	0.351563	0.342773	0.351563	0.331055	0.311523	0.335938	0.40918	0.369141
-21.38	0.349609	0.342773	0.341797	0.321289	0.311523	0.333984	0.397461	0.359375
-21.28	0.341797	0.34082	0.333984	0.313477	0.30957	0.318359	0.397461	0.349609
-21.18	0.341797	0.333008	0.332031	0.325195	0.301758	0.318359	0.395508	0.339844
-21.08	0.339844	0.331055	0.322266	0.325195	0.299805	0.318359	0.379883	0.349609
-20.98	0.324219	0.323242	0.322266	0.311523	0.291992	0.304688	0.379883	0.347656
-20.88	0.324219	0.323242	0.320313	0.311523	0.291992	0.296875	0.368164	0.328125
-20.78	0.322266	0.321289	0.310547	0.301758	0.290039	0.306641	0.366211	0.328125
-20.68	0.3125	0.30957	0.300781	0.293945	0.280273	0.287109	0.350586	0.318359
-20.58	0.304688	0.301758	0.291016	0.291992	0.272461	0.285156	0.338867	0.318359
-20.48	0.302734	0.299805	0.28125	0.282227	0.270508	0.277344	0.338867	0.306641
-20.38	0.291016	0.282227	0.273438	0.274414	0.260742	0.275391	0.338867	0.306641
-20.28	0.283203	0.274414	0.271484	0.274414	0.258789	0.267578	0.327148	0.306641
-20.18	0.28125	0.272461	0.261719	0.262695	0.249023	0.259766	0.325195	0.298828
-20.08	0.273438	0.262695	0.253906	0.260742	0.241211	0.257813	0.317383	0.287109
-19.98	0.271484	0.254883	0.251953	0.25293	0.241211	0.255859	0.30957	0.279297
-19.88	0.263672	0.25293	0.242188	0.250977	0.239258	0.253906	0.30957	0.267578
-19.78	0.261719	0.250977	0.232422	0.243164	0.231445	0.238281	0.295898	0.265625
-19.68	0.253906	0.241211	0.230469	0.241211	0.229492	0.238281	0.27832	0.246094
-19.58	0.253906	0.225586	0.222656	0.233398	0.219727	0.236328	0.27832	0.246094
-19.48	0.251953	0.223633	0.220703	0.231445	0.209961	0.226563	0.276367	0.238281
-19.38	0.242188	0.213867	0.210938	0.22168	0.211914	0.21875	0.256836	0.238281
-19.28	0.232422	0.211914	0.189453	0.219727	0.202148	0.216797	0.256836	0.226563
-19.18	0.222656	0.209961	0.181641	0.209961	0.192383	0.208984	0.256836	0.226563
-19.08	0.210938	0.192383	0.179688	0.200195	0.19043	0.207031	0.24707	0.216797
-18.98	0.208984	0.192383	0.169922	0.19043	0.180664	0.185547	0.239258	0.208984
-18.88	0.199219	0.182617	0.160156	0.182617	0.170898	0.177734	0.225586	0.208984
-18.78	0.189453	0.174805	0.142578	0.180664	0.161133	0.175781	0.217773	0.197266
-18.68	0.179688	0.172852	0.138672	0.172852	0.151367	0.167969	0.209961	0.197266
-18.58	0.171875	0.163086	0.123047	0.170898	0.143555	0.166016	0.209961	0.195313
-18.48	0.169922	0.155273	0.121094	0.161133	0.149414	0.15625	0.196289	0.179688
-18.38	0.158203	0.15332	0.111328	0.15332	0.131836	0.154297	0.176758	0.179688
-18.28	0.132813	0.145508	0.101563	0.151367	0.131836	0.146484	0.176758	0.167969
-18.18	0.138672	0.143555	0.09375	0.141602	0.129883	0.144531	0.168945	0.166016
-18.08	0.128906	0.12207	0.0917969	0.129883	0.118164	0.126953	0.168945	0.158203
-17.98	0.121094	0.120117	0.0820313	0.12207	0.12207	0.119141	0.166992	0.150391
-17.88	0.119141	0.112305	0.0742188	0.12207	0.12207	0.119141	0.147461	0.138672
-17.78	0.103516	0.112305	0.0742188	0.12207	0.108398	0.119141	0.139648	0.138672
-17.68	0.103516	0.112305	0.0722656	0.12207	0.100586	0.117188	0.139648	0.138672
-17.58	0.103516	0.112305	0.0644531	0.120117	0.100586	0.0976563	0.139648	0.126953
-17.48	0.103516	0.110352	0.0644531	0.110352	0.110352	0.107422	0.12793	0.128906
-17.38	0.0917969	0.100586	0.0625	0.102539	0.102539	0.0878906	0.12793	0.134766
-17.28	0.0898438	0.0908203	0.0507813	0.100586	0.100586	0.0859375	0.12793	0.126953
-17.18	0.0917969	0.0830078	0.0429688	0.0908203	0.0908203	0.078125	0.120117	0.126953
-17.08	0.0839844	0.0947266	0.0429688	0.0810547	0.0810547	0.078125	0.108398	0.119141
-16.98	0.0820313	0.0927734	0.0410156	0.0732422	0.0732422	0.0761719	0.108398	0.117188
-16.88	0.0722656	0.0712891	0.0332031	0.0712891	0.0712891	0.0566406	0.108398	0.109375
-16.78	0.0507813	0.0615234	0.03125	0.0634766	0.0615234	0.0546875	0.102539	0.109375
-16.68	0.0546875	0.0537109	0.0214844	0.0634766	0.0537109	0.046875	0.110352	0.109375
-16.58	0.0527344	0.0537109	0.0136719	0.0615234	0.0517578	0.0449219	0.0986328	0.107422
-16.48	0.0292969	0.0458984	0.0136719	0.0458984	0.0302734	0.0351563	0.0986328	0.0878906
-16.38	0.0214844	0.0537109	0.0117188	0.0615234	0.0283203	0.0351563	0.0869141	0.0878906
-16.28	0.0195313	0.0458984	0.00391	0.0537109	0.0322266	0.0351563	0.0869141	0.0859375
-16.18	0.0117188	0.0439453	0.00195	0.0537109	0.0322266	0.0351563	0.0791016	0.0703125
-16.08	0.00977	0.0361328	-0.00391	0.0439453	0.0322266	0.0351563	0.0791016	0.0703125
-15.98	0.00391	0.0458984	0.00391	0.0439453	0.0322266	0.0273438	0.0791016	0.0683594
-15.88	0.0117188	0.0439453	0.00391	0.0439453	0.0322266	0.0253906	0.0673828	0.046875
-15.78	0.0117188	0.0341797	0.00391	0.0439453	0.0322266	0.0175781	0.0595703	0.046875
-15.68	0.0117188	0.0341797	0.00195	0.0439453	0.0439453	0.0175781	0.0595703	0.046875
-15.58	0.00977	0.0341797	-0.00586	0.0439453	0.0439453	0.0175781	0.0478516	0.0390625
-15.48	0.00391	0.0341797	-0.00586	0.0439453	0.0439453	0.0175781	0.0478516	0.0273438
-15.38	0.00391	0.0341797	-0.0175781	0.0439453	0.0439453	0.0175781	0.0478516	0.0273438
-15.28	0.00391	0.0341797	-0.0175781	0.0419922	0.0439453	0.0175781	0.0419922	0.0273438
-15.18	0.00391	0.0322266	-0.0175781	0.0341797	0.0419922	0.015625	0.0498047	0.0273438
-15.08	0.00391	0.0244141	-0.0195313	0.0341797	0.0341797	0.00781	0.0380859	0.0273438
-14.98	0.00391	0.0244141	-0.0273438	0.0224609	0.0341797	0.00781	0.0380859	0.0273438
-14.88	0.00391	0.0263672	-0.0253906	0.0224609	0.0341797	0.00781	0.0380859	0.0195313
-14.78	0.00391	0.0322266	-0.0175781	0.0224609	0.0322266	0.00781	0.0283203	0.0195313
-14.68	0.00391	0.0263672	-0.0175781	0.0224609	0.0244141	0.00781	0.0361328	0.0195313
-14.58	0.00391	0.0341797	-0.0195313	0.0224609	0.0244141	0.00781	0.0283203	0.0195313
-14.48	0.00391	0.0341797	-0.0253906	0.0224609	0.0244141	0.00781	0.0302734	0.0195313
-14.38	0.00391	0.0341797	-0.0175781	0.0224609	0.0244141	-0.00391	0.0380859	0.00977
-14.28	0.00391	0.0341797	-0.0175781	0.0224609	0.0126953	-0.00195	0.0380859	0.0195313
-14.18	0.00391	0.0341797	-0.0175781	0.0146484	0.0126953	0.00391	0.0380859	0.0195313
-14.08	0.00391	0.0341797	-0.0175781	0.0126953	0.0126953	-0.00195	0.0283203	0.0195313
-13.98	0.00391	0.0341797	-0.0175781	0.0126953	0.0146484	0.00586	0.0361328	0.0195313
-13.88	0.00391	0.0341797	-0.0175781	0.0126953	0.0224609	-0.00195	0.0361328	0.0195313
-13.78	0.00586	0.0341797	-0.0175781	0.0126953	0.0224609	-0.00195	0.0283203	0.0175781
-13.68	0.0136719	0.0341797	-0.0175781	0.0126953	0.0224609	-0.00195	0.0283203	0.00781
-13.58	0.0136719	0.0341797	-0.0175781	0.0126953	0.0224609	-0.00195	0.0302734	-0.00195
-13.48	0.00195	0.0341797	-0.0175781	0.00488	0.0224609	-0.00195	0.0400391	0.00781
-13.38	0.00195	0.0322266	-0.0175781	0.00488	0.0224609	-0.00195	0.0400391	0.00781
-13.28	0.00195	0.0263672	-0.0175781	0.0126953	0.0224609	-0.00195	0.0283203	0.00781
-13.18	0.00391	0.0341797	-0.0175781	0.0126953	0.0107422	-0.00195	0.0283203	0
-13.08	0.0117188	0.0205078	-0.0175781	0.0126953	0.0107422	-0.0136719	0.0302734	0
-12.98	0.0117188	0.0126953	-0.0175781	0.0126953	0.0107422	-0.0117188	0.0380859	0
-12.88	0	0.0126953	-0.0175781	0.0126953	0.0107422	-0.00391	0.0380859	0
-12.78	0	0.0126953	-0.0175781	0.0126953	0.00293	-0.00391	0.0302734	0
-12.68	0	0.0126953	-0.015625	0.0244141	0.00293	-0.00391	0.0302734	0
-12.58	-0.00781	0.0126953	0.00391	0.0244141	0.00293	-0.00391	0.0185547	0
-12.48	0	0.0126953	0.00391	0.0126953	0.00293	-0.00391	0.0185547	0
-12.38	0	0.0126953	0.00391	0.0126953	0.00293	-0.00391	0.0205078	0
-12.28	0.00195	0.0126953	0.00195	0.0126953	0.00488	-0.00391	0.0283203	-0.00977
-12.18	0.0117188	0.0146484	-0.00586	0.0107422	0.0126953	-0.00391	0.0283203	-0.00195
-12.08	0.0117188	0.0224609	-0.00586	0.00293	0.0126953	-0.0117188	0.0205078	-0.00195
-11.98	0.0117188	0.0224609	-0.00586	0.00293	0.0126953	-0.00391	0.0205078	-0.00195
-11.88	0.0117188	0.0224609	-0.00586	0.00488	0.0126953	-0.00391	0.0205078	-0.00195
-11.78	0.00391	0.0146484	-0.00586	0.0126953	0.0126953	-0.00391	0.0205078	-0.00195
-11.68	0.00391	0.0146484	-0.00391	0.0126953	0.0126953	-0.00391	0.00879	0
-11.58	0.00391	0.00293	0.00195	0.0126953	0.0126953	-0.00391	0.00879	0.00781
-11.48	0.00586	0.00293	-0.00391	0.0126953	0.0126953	-0.00391	0.00879	0.00781
-11.38	0.0136719	0.00488	0.00391	0.0126953	0.000977	-0.00391	0.0107422	0
-11.28	0.0136719	0.0146484	0.00391	0.00488	0.00293	-0.00391	0.00684	0
-11.18	0.0136719	0.0126953	0.00391	0.00488	0.0107422	-0.00391	0.00684	0
-11.08	0.00195	0.00293	0.00391	0.00488	0.0107422	-0.00391	0.00684	0
-10.98	0.00195	0.00293	0.00391	0.00488	0.0107422	-0.00391	-0.000977	-0.00977
-10.88	0.00195	0.00293	0.00391	-0.00879	0.0107422	-0.00391	-0.000977	-0.00391
-10.78	0.00195	0.00293	0.00391	-0.0166016	0.0107422	-0.00391	-0.00293	-0.0117188
-10.68	0.00195	0.00293	0.00391	-0.0146484	0.00293	-0.00391	-0.00879	-0.00977
-10.58	0.00195	0.00488	0.00391	-0.00684	0.00293	-0.00391	-0.00293	-0.00195
-10.48	0.00195	0.0146484	0.00391	-0.00684	0.00293	-0.00195	-0.00879	-0.00195
-10.38	0.00195	0.0146484	0.00391	-0.00684	0.00293	0.00586	-0.0126953	0
-10.28	0.00195	0.0146484	0.00391	-0.00684	0.00293	-0.00195	-0.0126953	0.00781
-10.18	0.00391	0.0126953	0.00391	-0.00684	-0.00879	0.00781	-0.0126953	0.00781
-10.08	0.00391	0.00293	0.00391	-0.00684	-0.00879	0.00781	-0.0126953	0.00781
-9.98	0.00391	0.00293	0.00391	-0.00684	0.00293	0.00781	-0.0126953	0.00977
-9.88	0.00391	0.00293	0.00391	-0.00684	-0.00879	0.00781	-0.0126953	0.015625
-9.78	0.00391	0.00488	0.00391	-0.00684	-0.00879	0.00781	-0.0126953	0.00781
-9.68	0.00391	0.00488	0.00586	-0.00684	-0.00879	0.00781	-0.0205078	0
-9.58	0.00391	-0.00488	0.0117188	-0.00684	-0.00879	0.00781	-0.0205078	0
-9.48	0.00391	-0.00488	0.00586	-0.00684	-0.00879	0.00781	-0.0205078	0
-9.38	0.00391	-0.00488	0.0136719	-0.0166016	-0.00879	0.00781	-0.0205078	0
-9.28	0.00391	-0.00488	0.0136719	-0.00879	-0.00879	0.00781	-0.0205078	0.00195
-9.18	0.00391	-0.00488	0.0136719	-0.00879	-0.00879	0	-0.0205078	0.00977
-9.08	0.00586	-0.00488	0.0117188	-0.00879	-0.00879	0.00195	-0.0185547	0.00977
-8.98	0.00195	-0.00488	0.00586	-0.00879	-0.00879	0.00977	-0.0107422	-0.00195
-8.88	0.00195	-0.00293	0.0136719	0.00293	-0.00879	0.0175781	-0.0107422	-0.00391
-8.78	0.00195	0.00684	0.0117188	0.000977	-0.00879	0.00977	-0.0107422	-0.0117188
-8.68	0.00195	0.00684	0.00391	-0.0185547	-0.0166016	0.00977	-0.0224609	-0.0117188
-8.58	0.00195	0.00684	0.00586	-0.0166016	-0.0146484	0.00977	-0.0107422	-0.0117188
-8.48	0.00195	-0.00488	0.0136719	0.00293	-0.00488	0.00977	-0.0107422	-0.0117188
-8.38	0.00195	-0.00488	0.0136719	0.00293	-0.00488	0.0175781	-0.0107422	-0.0117188
-8.28	0.00195	-0.00488	0.0136719	0.00293	-0.00488	0.0175781	-0.0107422	-0.0117188
-8.18	-0.00586	-0.00684	0.0136719	0.00293	-0.00488	0.0175781	-0.0107422	-0.0117188
-8.08	-0.00586	-0.0166016	0.0136719	0.00293	-0.00488	0.0175781	-0.00879	-0.0117188
-7.98	-0.00586	-0.0263672	0.0136719	0.00293	0.00293	0.0175781	-0.000977	-0.00977
-7.88	-0.00391	-0.0185547	0.0136719	0.00293	0.00293	0.0175781	-0.00293	-0.00195
-7.78	0.00391	-0.0341797	0.015625	0.00293	0.00293	0.015625	-0.0107422	-0.00195
-7.68	0.00391	-0.0244141	0.00977	0.00293	0.00293	0.00781	-0.0107422	-0.00195
-7.58	0.00391	-0.0244141	0.0136719	-0.00879	0.00293	0	-0.0107422	-0.00195
-7.48	0.00391	-0.0244141	0.00391	-0.00879	0.00293	0	-0.0107422	-0.00195
-7.38	-0.00781	-0.0244141	0.0234375	-0.00879	0.00293	0	-0.0224609	-0.00195
-7.28	0.00391	-0.0224609	0.0234375	-0.00879	0.00293	0	-0.0224609	-0.00195
-7.18	-0.00781	-0.0166016	0.0234375	-0.00684	0.00293	0	-0.0224609	0.00977
-7.08	-0.00781	-0.0224609	0.0234375	0.000977	0.00293	0	-0.0224609	0.00977
-6.98	-0.00781	-0.0146484	0.0234375	-0.000977	0.00293	0	-0.0224609	0.00977
-6.88	-0.00781	-0.0146484	0.0234375	-0.00879	0.00293	0.00781	-0.0224609	0.0175781
-6.78	-0.00781	-0.0263672	0.0234375	-0.00879	0.00293	0.00781	-0.0224609	0.0175781
-6.68	-0.00586	-0.0263672	0.0234375	-0.0166016	0.00293	0.00781	-0.0224609	0.0175781
-6.58	0.00195	-0.0263672	0.0234375	-0.0146484	0.000977	0.00781	-0.0224609	0.0175781
-6.48	0.00195	-0.0244141	0.0117188	-0.00879	-0.00879	0.00781	-0.0224609	0.00977
-6.38	0.00195	-0.0166016	0.0136719	-0.0166016	-0.0166016	0.00781	-0.0224609	0.00781
-6.28	0.00195	-0.0166016	0.0214844	-0.0146484	-0.0166016	0	-0.0224609	0.00781
-6.18	-0.00586	-0.0244141	0.0214844	-0.00684	-0.0166016	0	-0.0302734	0
-6.08	-0.00586	-0.0244141	0.0214844	-0.0185547	-0.0283203	0	-0.0224609	0
-5.98	-0.0175781	-0.0244141	0.0136719	-0.0185547	-0.0283203	0	-0.0224609	-0.0136719
-5.88	-0.0175781	-0.0361328	0.00195	-0.0185547	-0.0283203	0	-0.0224609	-0.0214844
-5.78	-0.0175781	-0.0361328	0	-0.0185547	-0.0302734	-0.0117188	-0.0224609	-0.0214844
-5.68	-0.0175781	-0.0361328	-0.00781	-0.0185547	-0.0361328	-0.0117188	-0.0224609	-0.0234375
-5.58	-0.0175781	-0.0361328	-0.00586	-0.00879	-0.0283203	-0.0117188	-0.0224609	-0.03125
-5.48	-0.015625	-0.0439453	-0.00586	-0.0166016	-0.0283203	-0.0117188	-0.0302734	-0.03125
-5.38	-0.00781	-0.0439453	-0.00781	-0.0166016	-0.0302734	-0.0136719	-0.0302734	-0.0332031
-5.28	-0.0214844	-0.0576172	-0.015625	-0.0166016	-0.0380859	-0.0234375	-0.0322266	-0.0410156
-5.18	-0.0292969	-0.0654297	-0.0273438	-0.0185547	-0.0517578	-0.0234375	-0.0400391	-0.0390625
-5.08	-0.0371094	-0.0654297	-0.0273438	-0.0380859	-0.0595703	-0.0351563	-0.0517578	-0.0429688
-4.98	-0.0371094	-0.0654297	-0.0292969	-0.0458984	-0.0673828	-0.0429688	-0.0517578	-0.0527344
-4.88	-0.0507813	-0.0732422	-0.0371094	-0.0576172	-0.0673828	-0.0546875	-0.0517578	-0.0605469
-4.78	-0.0664063	-0.0732422	-0.0371094	-0.0654297	-0.0673828	-0.0546875	-0.0517578	-0.0625
-4.68	-0.0664063	-0.0732422	-0.0371094	-0.0791016	-0.0791016	-0.0546875	-0.0517578	-0.0703125
-4.58	-0.0664063	-0.0654297	-0.0488281	-0.0869141	-0.0869141	-0.0566406	-0.0537109	-0.0722656
-4.48	-0.0664063	-0.0654297	-0.0371094	-0.0947266	-0.0888672	-0.0644531	-0.0498047	-0.0820313
-4.38	-0.0664063	-0.0673828	-0.0371094	-0.0966797	-0.0966797	-0.0527344	-0.0498047	-0.0839844
-4.28	-0.078125	-0.0751953	-0.0390625	-0.104492	-0.0986328	-0.0527344	-0.0517578	-0.0839844
-4.18	-0.0800781	-0.0830078	-0.046875	-0.118164	-0.106445	-0.046875	-0.0517578	-0.0742188
-4.08	-0.0878906	-0.0849609	-0.0488281	-0.125977	-0.108398	-0.0546875	-0.0537109	-0.0839844
-3.98	-0.0761719	-0.0947266	-0.0449219	-0.12793	-0.116211	-0.0566406	-0.0634766	-0.09375
-3.88	-0.0761719	-0.106445	-0.0566406	-0.135742	-0.116211	-0.0644531	-0.0751953	-0.103516
-3.78	-0.0761719	-0.0947266	-0.0566406	-0.135742	-0.118164	-0.0664063	-0.0849609	-0.0996094
-3.68	-0.0761719	-0.108398	-0.0566406	-0.137695	-0.125977	-0.0820313	-0.0927734	-0.101563
-3.58	-0.0761719	-0.116211	-0.0585938	-0.145508	-0.12793	-0.0742188	-0.102539	-0.121094
-3.48	-0.0898438	-0.116211	-0.0683594	-0.145508	-0.135742	-0.0644531	-0.112305	-0.123047
-3.38	-0.0976563	-0.116211	-0.0761719	-0.157227	-0.137695	-0.0722656	-0.131836	-0.132813
-3.28	-0.0976563	-0.116211	-0.078125	-0.166992	-0.147461	-0.0839844	-0.133789	-0.140625
-3.18	-0.0996094	-0.116211	-0.0878906	-0.188477	-0.15918	-0.0839844	-0.141602	-0.154297
-3.08	-0.107422	-0.118164	-0.0878906	-0.196289	-0.161133	-0.0839844	-0.151367	-0.166016
-2.98	-0.107422	-0.12793	-0.0898438	-0.196289	-0.176758	-0.0859375	-0.161133	-0.183594
-2.88	-0.115234	-0.135742	-0.0996094	-0.209961	-0.19043	-0.0957031	-0.168945	-0.205078
-2.78	-0.128906	-0.137695	-0.107422	-0.225586	-0.200195	-0.105469	-0.170898	-0.222656
-2.68	-0.136719	-0.161133	-0.111328	-0.237305	-0.217773	-0.119141	-0.182617	-0.232422
-2.58	-0.136719	-0.186523	-0.138672	-0.249023	-0.239258	-0.144531	-0.206055	-0.257813
-2.48	-0.146484	-0.188477	-0.144531	-0.288086	-0.258789	-0.154297	-0.22168	-0.273438
-2.38	-0.169922	-0.208008	-0.169922	-0.280273	-0.262695	-0.164063	-0.21582	-0.275391
-2.28	-0.195313	-0.219727	-0.191406	-0.297852	-0.270508	-0.15625	-0.225586	-0.267578
-2.18	-0.224609	-0.209961	-0.208984	-0.276367	-0.270508	-0.164063	-0.239258	-0.236328
-2.08	-0.240234	-0.200195	-0.212891	-0.260742	-0.25293	-0.162109	-0.239258	-0.212891
-1.98	-0.244141	-0.208008	-0.203125	-0.250977	-0.262695	-0.166016	-0.258789	-0.195313
-1.88	-0.251953	-0.174805	-0.210938	-0.227539	-0.25293	-0.128906	-0.258789	-0.177734
-1.78	-0.224609	-0.135742	-0.191406	-0.172852	-0.250977	-0.111328	-0.192383	-0.167969
-1.68	-0.179688	-0.0361328	-0.109375	-0.0634766	-0.168945	-0.046875	-0.116211	-0.078125
-1.58	-0.0703125	0.0859375	-0.0175781	0.0722656	-0.0654297	0.0351563	-0.0166016	0.00977
-1.48	0.0546875	0.217773	0.118164	0.194336	0.0458984	0.115234	0.104492	0.128906
-1.38	0.186523	0.333008	0.244141	0.34668	0.197266	0.244141	0.208984	0.25
-1.28	0.328125	0.430664	0.365234	0.454102	0.333008	0.34375	0.313477	0.355469
-1.18	0.473633	0.525391	0.479492	0.542969	0.461914	0.411133	0.40918	0.455078
-1.08	0.576172	0.645508	0.591797	0.641602	0.532227	0.505859	0.524414	0.523438
-0.979996	0.688477	0.745117	0.693359	0.723633	0.640625	0.585938	0.647461	0.623047
-0.879997	0.794922	0.852539	0.810547	0.858398	0.764648	0.734375	0.77832	0.722656
-0.779999	0.921875	1.00879	0.922852	0.967773	0.87207	0.820313	0.889648	0.804688
-0.679996	1.17383	1.07324	1.00586	1.34668	0.979492	0.945313	1.12598	0.873047
-0.579998	1.26367	1.37988	1.21484	1.40918	1.03613	0.974609	1.18457	1.07813
-0.479996	1.59766	2.04004	1.21289	2.55566	1.33105	1.61523	1.37793	1.21875
-0.379997	2.10156	3.02246	2.15039	4.63965	1.39746	4.04297	3.81152	3.20898
-0.279999	2.70703	4.18262	3.85938	7.36523	3.29004	8.70313	10.4971	10.0205
-0.18	3.17676	4.97559	6.17188	10.4844	6.90918	15.1182	21.4951	22.9668
-0.0799942	3.41406	5.23145	8.78809	13.3721	11.8242	22.7256	33.0908	40.1484
0.0200043	3.32617	5.36621	10.8086	14.0225	17.6006	29.3945	40.6885	54.2832
0.120003	3.2373	5.54004	10.8252	13.1865	22.1494	30.5527	40.1289	60.9004
0.220001	3.15723	5.70215	9.9082	11.4863	20.6631	25.2773	34.3418	59.3438
0.32	3.06152	5.6748	8.19043	9.00488	15.0693	18.8213	29.4043	57.2852
0.420006	2.83398	5.30566	5.84668	6.5752	9.2998	16.0859	30.6709	60.7607
0.520004	2.51953	4.70605	3.89551	6.16309	7.56641	17.5479	35.6289	70.5576
0.620003	2.10547	3.73535	3.44727	6.6377	8.88965	20.6191	40.877	81.2344
0.720001	1.78711	3.37793	4.10547	7.67773	10.7949	23.4121	46.4033	92.5752
0.82	1.80469	3.61426	4.96582	8.38672	12.5791	26.2363	51.4521	100.486
0.920006	1.9375	3.98242	5.46973	9.27051	13.8896	28.876	56.4473	105.872
1.02	2.0293	4.26367	6.13867	9.94922	15.2793	30.9111	61.085	108.849
1.12	2.08594	4.52051	6.63574	10.5771	16.6973	33.0244	65.3047	110.025
1.22	2.13086	4.73535	7.08594	11.1475	17.8496	34.9971	69.2012	111.114
1.32	2.12891	4.91699	7.4668	11.6826	18.6836	36.8555	72.8184	111.485
1.42001	2.1543	5.08301	7.82813	12.1592	19.6924	38.3008	76.1396	111.821
1.52	2.15625	5.24512	8.13281	12.6084	20.6182	39.916	79.1025	112.297
1.62	2.16211	5.36426	8.39648	12.999	21.458	41.4121	81.7783	112.482
1.72	2.17969	5.4873	8.63867	13.3721	22.249	42.7617	84.1123	112.76
1.82	2.17773	5.59473	8.83984	13.6904	22.958	44.0273	86.124	113.002
1.92001	2.17188	5.67871	9.02148	13.9639	23.5986	45.2051	87.4834	113.203
2.02	2.18359	5.77832	9.19336	14.2334	24.167	46.248	88.9834	113.371
2.12	2.17969	5.83105	9.34375	14.4619	24.6729	47.2188	90.2295	113.516
2.22	2.17969	5.87012	9.49023	14.6475	25.1729	48.1035	91.2744	113.629
2.32	2.16992	5.93457	9.5918	14.8662	25.626	48.9082	92.1377	113.736
2.42001	2.17578	5.97559	9.70117	15.0459	26.0342	49.627	92.5986	113.787
2.52	2.17188	6.01855	9.79297	15.2197	26.4053	50.3086	93.1865	113.871
2.62	2.19141	6.05566	9.88281	15.3936	26.7686	50.9102	93.6592	113.928
2.72	2.19141	6.10645	9.96289	15.5361	27.1143	51.4668	94.0264	113.99
2.82	2.18945	6.14746	10.0449	15.6553	27.4072	51.9922	94.3291	114.084
2.92001	2.18359	6.16699	10.1133	15.7783	27.6924	52.4688	94.5693	114.131
3.02	2.18359	6.19824	10.1777	15.8857	27.9443	52.8984	94.751	114.178
3.12	2.19141	6.23535	10.2344	15.9795	28.1846	53.291	94.9111	114.199
3.22	2.19336	6.25684	10.2969	16.0889	28.4072	53.6504	95.042	114.221
3.32	2.19336	6.25488	10.3457	16.1963	28.5947	53.9785	95.1436	114.248
3.42001	2.18359	6.25879	10.3965	16.2764	28.7451	54.252	95.2393	114.26
3.52	2.19141	6.27637	10.4355	16.3389	28.9268	54.5273	95.3193	114.291
3.62	2.17188	6.28809	10.4766	16.4072	29.0967	54.7813	95.3799	114.289
3.72	2.17383	6.31738	10.5059	16.4658	29.2041	54.9902	95.4404	114.313
3.82	2.17578	6.31348	10.543	16.5088	29.3174	55.2012	95.4893	114.342
3.92001	2.17188	6.31738	10.5762	16.583	29.4248	55.3789	95.5107	114.352
4.02	2.17383	6.33301	10.5859	16.624	29.5322	55.5508	95.5713	114.361
4.12	2.17383	6.33691	10.6035	16.665	29.626	55.6895	95.6006	114.381
4.22	2.16211	6.35645	10.6328	16.7061	29.6924	55.8281	95.6416	114.393
4.32	2.16406	6.3584	10.6582	16.7354	29.7646	55.9512	95.6572	114.422
4.42001	2.17188	6.36816	10.6758	16.7783	29.8447	56.0527	95.6709	114.432
4.52	2.16602	6.37793	10.6934	16.7959	29.9248	56.1797	95.6885	114.449
4.62	2.16211	6.37598	10.7031	16.8252	29.9736	56.2793	95.7295	114.459
4.72	2.16211	6.3877	10.7246	16.8467	30.0322	56.3789	95.7568	114.469
4.82	2.15625	6.39551	10.7363	16.8779	30.0928	56.459	95.7705	114.479
4.92001	2.16602	6.40527	10.7539	16.9033	30.1533	56.5195	95.7998	114.49
5.02	2.17383	6.41504	10.7773	16.9248	30.2139	56.5781	95.8096	114.492
5.12	2.16211	6.41699	10.7949	16.9482	30.2471	56.6211	95.8311	114.502
5.22	2.16406	6.41504	10.8047	16.9658	30.2959	56.6699	95.8525	114.5
5.32	2.16016	6.41699	10.8145	16.9932	30.3447	56.7109	95.8818	114.51
5.42001	2.16016	6.42676	10.8242	16.9951	30.374	56.7617	95.8975	114.52
5.52	2.1543	6.4248	10.834	17.0166	30.415	56.8301	95.9111	114.529
5.62	2.16406	6.43457	10.8359	17.0264	30.4521	56.8594	95.9209	114.539
5.72	2.16406	6.44629	10.8438	17.0557	30.4736	56.877	95.9502	114.563
5.82	2.1543	6.45605	10.8457	17.0654	30.5029	56.918	95.9775	114.572
5.92001	2.16211	6.46582	10.8574	17.083	30.5186	56.9297	95.9912	114.582
6.02	2.16211	6.46777	10.8672	17.0947	30.5439	56.9395	96.0088	114.592
6.12	2.15625	6.46582	10.877	17.1045	30.5635	56.9609	96.0186	114.602
6.22	2.16406	6.47559	10.875	17.124	30.5654	56.9805	96.04	114.611
6.32	2.15234	6.47754	10.873	17.1143	30.583	56.998	96.0498	114.619
6.42001	2.1543	6.47559	10.8828	17.124	30.5928	57.0195	96.0576	114.621
6.52	2.1543	6.4873	10.8848	17.1338	30.6143	57.0371	96.0596	114.631
6.62	2.14453	6.4834	10.8945	17.1436	30.624	57.0586	96.0811	114.65
6.72	2.15234	6.48535	10.9043	17.1533	30.6338	57.0723	96.0889	114.66
6.82	2.14648	6.4873	10.9063	17.1631	30.6455	57.0898	96.0986	114.67
6.92001	2.1543	6.49707	10.916	17.1709	30.6553	57.0996	96.1182	114.672
7.02	2.14258	6.49316	10.9258	17.1631	30.665	57.1094	96.1201	114.682
7.12	2.14453	6.4873	10.9355	17.165	30.6748	57.1191	96.1299	114.691
7.22	2.15234	6.49707	10.9336	17.1768	30.6826	57.1289	96.1572	114.701
7.32	2.14258	6.49512	10.9434	17.1865	30.6846	57.1387	96.1592	114.711
7.42001	2.15039	6.49707	10.9531	17.1963	30.6943	57.1484	96.1807	114.721
7.52	2.14258	6.49707	10.9551	17.2061	30.7021	57.1582	96.1689	114.73
7.62	2.14453	6.50684	10.9648	17.2158	30.7041	57.1699	96.1826	114.732
7.72	2.14063	6.50488	10.9766	17.2139	30.7021	57.1777	96.1924	114.73
7.82	2.14063	6.50684	10.9746	17.2217	30.7119	57.1719	96.21	114.74
7.92001	2.14063	6.50293	10.9844	17.2236	30.7061	57.1816	96.2178	114.75
8.02	2.13477	6.49707	10.9844	17.2334	30.7158	57.1797	96.2197	114.76
8.12	2.14453	6.50684	10.9746	17.2451	30.7236	57.1895	96.2412	114.77
8.22	2.13477	6.50488	10.9844	17.2529	30.7139	57.1875	96.249	114.777
8.32	2.14258	6.50684	10.9824	17.2471	30.7236	57.1875	96.251	114.779
8.42001	2.13477	6.50488	10.9922	17.2568	30.7256	57.1895	96.2607	114.781
8.52	2.13477	6.5166	10.9922	17.2549	30.7354	57.1992	96.2686	114.793
8.62	2.125	6.51855	10.9941	17.2646	30.7451	57.209	96.2783	114.803
8.72	2.13281	6.51465	11.0039	17.2744	30.7549	57.2109	96.2861	114.801
8.82	2.13281	6.49707	10.9941	17.2764	30.7529	57.209	96.2881	114.811
8.92001	2.12305	6.50684	10.9941	17.2861	30.7471	57.2188	96.2979	114.82
9.02	2.12305	6.50488	10.9844	17.2842	30.7451	57.2266	96.3115	114.818
9.12	2.125	6.50684	10.9941	17.2783	30.7549	57.2285	96.3213	114.828
9.22	2.13281	6.50488	10.9961	17.2881	30.7549	57.2305	96.3291	114.836
9.32	2.13281	6.5127	10.9922	17.2979	30.7627	57.2402	96.3311	114.838
9.42001	2.13477	6.49512	10.9941	17.2959	30.7646	57.2383	96.3389	114.842
9.52	2.13086	6.49902	10.9941	17.3037	30.7627	57.248	96.3408	114.852
9.62	2.12305	6.49512	10.9844	17.2939	30.7646	57.25	96.3369	114.861
9.72	2.12305	6.48535	10.9824	17.2959	30.7725	57.252	96.3486	114.871
9.82	2.12305	6.4873	10.9844	17.3037	30.7627	57.25	96.3506	114.881
9.92001	2.125	6.48535	10.9941	17.2939	30.7725	57.2598	96.3604	114.889
10.02	2.12109	6.4873	10.9844	17.2959	30.7666	57.2578	96.3564	114.893
10.12	2.13281	6.48535	10.9863	17.3057	30.7627	57.2598	96.3584	114.898
10.22	2.12305	6.49512	10.9961	17.3154	30.7568	57.2695	96.3662	114.906
10.32	2.13086	6.49707	10.9922	17.3057	30.7666	57.2676	96.3682	114.9
10.42	2.13086	6.49707	10.9863	17.3076	30.7627	57.2676	96.3799	114.914
10.52	2.12305	6.49316	10.9844	17.3057	30.7529	57.2578	96.3877	114.93
10.62	2.125	6.4873	10.9863	17.3135	30.7627	57.2578	96.3896	114.92
10.72	2.12305	6.48535	10.9941	17.3076	30.7627	57.248	96.3994	114.93
10.82	2.12305	6.4873	10.9844	17.3154	30.7646	57.2598	96.4072	114.939
10.92	2.11523	6.48535	10.9824	17.3057	30.7627	57.2617	96.4072	114.943
11.02	2.11719	6.4873	10.9902	17.3154	30.7627	57.2578	96.4092	114.959
11.12	2.125	6.48535	10.9922	17.3115	30.7646	57.2598	96.4189	114.949
11.22	2.11328	6.4873	10.9961	17.3057	30.7646	57.25	96.4268	114.961
11.32	2.11328	6.48535	11.0039	17.3154	30.7646	57.2598	96.4287	114.963
11.42	2.10156	6.48535	10.9941	17.3135	30.7549	57.2578	96.4365	114.961
11.52	2.10352	6.4873	11.0039	17.3154	30.7568	57.2598	96.4365	114.971
11.62	2.11133	6.48535	11.0039	17.3174	30.7529	57.2578	96.4385	114.969
11.72	2.10547	6.4873	10.9941	17.3135	30.7432	57.2617	96.4463	114.979
11.82	2.11328	6.49707	11.0039	17.3154	30.7451	57.2598	96.4482	114.98
11.92	2.11328	6.49512	11.0117	17.3154	30.7432	57.2598	96.458	114.99
12.02	2.11328	6.49707	10.9941	17.3057	30.7432	57.25	96.46	115
12.12	2.10352	6.49316	11.002	17.3154	30.7334	57.248	96.4678	114.99
12.22	2.10352	6.4873	10.9902	17.3115	30.7354	57.25	96.4697	115
12.32	2.10547	6.4873	10.9844	17.3135	30.7471	57.2383	96.4775	115.002
12.42	2.11328	6.49707	10.9941	17.3154	30.7334	57.2285	96.4775	115.012
12.52	2.11328	6.49512	10.9922	17.3252	30.7354	57.2305	96.4795	115.01
12.62	2.10156	6.49707	10.9844	17.3232	30.7432	57.2285	96.4893	115.012
12.72	2.10352	6.49512	10.9863	17.3252	30.7334	57.2266	96.4971	115.021
12.82	2.10352	6.50293	10.9824	17.3271	30.7354	57.2207	96.4971	115.02
12.92	2.10352	6.49707	10.9844	17.3232	30.7334	57.2305	96.5107	115.027
13.02	2.09375	6.49512	10.9941	17.3252	30.7432	57.2285	96.5186	115.029
13.12	2.10156	6.50488	10.9961	17.335	30.7451	57.2305	96.5088	115.033
13.22	2.10352	6.50684	10.9922	17.335	30.7412	57.2285	96.5166	115.043
13.32	2.10547	6.49707	10.9941	17.3252	30.7354	57.2363	96.5166	115.041
13.42	2.10547	6.49512	11.002	17.335	30.7373	57.2188	96.5166	115.051
13.52	2.09375	6.49707	10.9961	17.3369	30.7354	57.2266	96.5186	115.047
13.62	2.0957	6.50684	10.9941	17.333	30.7432	57.2207	96.5264	115.041
13.72	2.10352	6.50293	11.002	17.335	30.7334	57.2188	96.5264	115.051
13.82	2.10547	6.49707	10.9922	17.3428	30.7354	57.2148	96.5264	115.061
13.92	2.11328	6.50684	10.9941	17.333	30.7432	57.209	96.5264	115.059
14.02	2.11523	6.50488	10.9961	17.335	30.7334	57.209	96.5264	115.07
14.12	2.11133	6.50684	10.9941	17.3369	30.7412	57.2109	96.5283	115.072
14.22	2.11133	6.51465	10.9941	17.3447	30.7354	57.207	96.5361	115.084
14.32	2.11328	6.50488	10.9961	17.335	30.7334	57.2012	96.5361	115.09
14.42	2.12305	6.50879	11.0039	17.3428	30.7451	57.1992	96.5381	115.1
14.52	2.12305	6.50684	10.9941	17.3369	30.7451	57.2012	96.5479	115.102
14.62	2.12305	6.51465	11.0039	17.335	30.7354	57.1992	96.5479	115.111
14.72	2.12305	6.50488	11.0137	17.3428	30.7451	57.207	96.5615	115.111
14.82	2.11328	6.50684	11.0137	17.3369	30.7432	57.1973	96.5693	115.121
14.92	2.12109	6.51465	11.0156	17.3467	30.7451	57.1973	96.5713	115.119
15.02	2.12305	6.50488	11.0254	17.3428	30.7432	57.1992	96.5791	115.129
15.12	2.13086	6.50488	11.0215	17.3428	30.7529	57.1992	96.5791	115.131
15.22	2.12305	6.50684	11.0215	17.3369	30.7549	57.207	96.5811	115.141
15.32	2.125	6.50293	11.0234	17.3467	30.7549	57.2012	96.5889	115.139
15.42	2.13281	6.50488	11.0273	17.3447	30.7646	57.1992	96.5986	115.146
15.52	2.13281	6.50488	11.0352	17.335	30.7666	57.209	96.6064	115.141
15.62	2.12305	6.49512	11.0254	17.3447	30.7646	57.2109	96.6064	115.15
15.72	2.13281	6.50684	11.0332	17.3447	30.7725	57.2207	96.6201	115.162
15.82	2.13477	6.5166	11.0234	17.3467	30.7627	57.2188	96.6279	115.16
15.92	2.14258	6.5166	11.0313	17.3447	30.7646	57.2168	96.6279	115.17
16.02	2.13477	6.50684	11.0254	17.3525	30.7627	57.2285	96.6299	115.172
16.12	2.13672	6.50293	11.0332	17.3545	30.7646	57.2305	96.6377	115.182
16.22	2.14453	6.49707	11.0234	17.3545	30.7725	57.2383	96.6377	115.18
16.32	2.13477	6.49512	11.0313	17.3447	30.7764	57.2285	96.6396	115.189
16.42	2.14258	6.50293	11.0254	17.3447	30.7822	57.2305	96.6592	115.189
16.52	2.14258	6.50488	11.0234	17.3467	30.7842	57.2402	96.6592	115.18
16.62	2.14453	6.50488	11.0313	17.3428	30.7939	57.2383	96.6592	115.191
16.72	2.15234	6.49512	11.0313	17.3447	30.7959	57.248	96.6611	115.201
16.82	2.1543	6.50293	11.0254	17.3564	30.7939	57.248	96.6787	115.199
16.92	2.15039	6.50488	11.0234	17.3643	30.8037	57.25	96.6787	115.207
17.02	2.15234	6.50684	11.0254	17.3545	30.8057	57.248	96.6807	115.203
17.12	2.16016	6.49707	11.0332	17.3623	30.8135	57.2598	96.6885	115.221
17.22	2.1543	6.49316	11.0234	17.3564	30.8037	57.2695	96.6885	115.217
17.32	2.16211	6.4873	11.0234	17.3525	30.8154	57.2695	96.7021	115.219
17.42	2.15039	6.49707	11.0254	17.3467	30.8115	57.2715	96.71	115.221
17.52	2.15234	6.50488	11.0332	17.3564	30.8057	57.2793	96.71	115.23
17.62	2.16211	6.49512	11.0352	17.3643	30.8154	57.2695	96.7178	115.221
17.72	2.15625	6.49512	11.043	17.3545	30.8115	57.2793	96.7178	115.229
17.82	2.16406	6.48535	11.0332	17.3623	30.8135	57.2891	96.7178	115.225
17.92	2.16406	6.49316	11.041	17.3643	30.8154	57.2871	96.7197	115.24
18.02	2.16602	6.4873	11.0352	17.3721	30.8232	57.2871	96.7393	115.23
18.12	2.16211	6.49512	11.043	17.3643	30.8252	57.2891	96.7393	115.24
18.22	2.16211	6.48535	11.0332	17.3662	30.8232	57.3027	96.7393	115.24
18.32	2.16406	6.48535	11.041	17.3623	30.833	57.3086	96.7393	115.242
18.42	2.17188	6.47559	11.0352	17.3623	30.835	57.3184	96.7471	115.24
18.52	2.16602	6.4834	11.0449	17.3643	30.8252	57.3203	96.749	115.25
18.62	2.17383	6.48535	11.0332	17.3662	30.833	57.3301	96.7568	115.246
18.72	2.17578	6.4834	11.0352	17.3662	30.835	57.3262	96.7568	115.24
18.82	2.17188	6.47754	11.0352	17.3564	30.8369	57.3281	96.7686	115.252
18.92	2.17188	6.4873	11.0371	17.3643	30.8467	57.3379	96.7686	115.248
19.02	2.17383	6.4834	11.0449	17.3643	30.8447	57.3418	96.7686	115.25
19.12	2.18164	6.47754	11.0449	17.3662	30.8545	57.3398	96.7783	115.25
19.22	2.18164	6.48535	11.0352	17.374	30.8643	57.3496	96.7861	115.252
19.32	2.17578	6.47559	11.043	17.3643	30.8525	57.3574	96.7979	115.25
19.42	2.18359	6.48535	11.0449	17.3721	30.8545	57.3516	96.7998	115.258
19.52	2.18359	6.48535	11.041	17.3662	30.8643	57.3594	96.8076	115.26
19.62	2.18359	6.47559	11.0352	17.374	30.8643	57.3613	96.8193	115.262
19.72	2.18359	6.48535	11.0449	17.376	30.8643	57.3594	96.8076	115.258
19.82	2.17383	6.48535	11.0527	17.3838	30.8662	57.3691	96.8213	115.248
19.92	2.18359	6.47559	11.041	17.374	30.8643	57.3789	96.8291	115.25
20.02	2.18359	6.48535	11.0352	17.3838	30.8721	57.377	96.8291	115.262
20.12	2.18359	6.48535	11.043	17.3916	30.8662	57.3809	96.8291	115.271
20.22	2.17383	6.47559	11.043	17.3838	30.8623	57.3887	96.8389	115.27
20.32	2.18164	6.48535	11.0332	17.3838	30.8643	57.3906	96.8486	115.279
20.42	2.17383	6.48535	11.041	17.3838	30.874	57.4004	96.8604	115.281
20.52	2.17578	6.47559	11.0332	17.374	30.8701	57.3984	96.8604	115.291
20.62	2.18359	6.4834	11.0352	17.3838	30.8643	57.4082	96.8604	115.287
20.72	2.17188	6.47754	11.0332	17.3857	30.8604	57.4082	96.8604	115.289
20.82	2.17383	6.48535	11.0254	17.3857	30.8545	57.4102	96.8623	115.299
20.92	2.17383	6.47559	11.0156	17.3857	30.8662	57.4063	96.8779	115.301
21.02	2.17578	6.47559	11.0234	17.376	30.8623	57.4082	96.8779	115.291
21.12	2.18359	6.46387	11.0254	17.3838	30.8643	57.4102	96.8779	115.301
21.22	2.17383	6.46582	11.0332	17.3838	30.874	57.4219	96.8779	115.303
21.32	2.18164	6.47363	11.0215	17.3857	30.876	57.4297	96.8779	115.301
21.42	2.18164	6.46387	11.0234	17.3857	30.874	57.4316	96.8779	115.299
21.52	2.18359	6.47168	11.0234	17.3877	30.8838	57.4277	96.8779	115.301
21.62	2.19141	6.46582	11.0254	17.3955	30.8838	57.4297	96.8799	115.309
21.72	2.18555	6.47559	11.0215	17.3975	30.8857	57.4277	96.8877	115.299
21.82	2.19336	6.47754	11.0234	17.3936	30.8818	57.4355	96.8994	115.301
21.92	2.19531	6.47363	11.0332	17.3936	30.8721	57.4297	96.8994	115.309
22.02	2.20313	6.46777	11.0332	17.3955	30.8838	57.4395	96.8994	115.299
22.12	2.19141	6.47754	11.0352	17.4033	30.8838	57.4492	96.9014	115.303
22.22	2.19336	6.47363	11.0313	17.3936	30.8857	57.4473	96.9092	115.303
22.32	2.20313	6.46777	11.0313	17.4014	30.8818	57.4492	96.9092	115.313
22.42	2.19531	6.47559	11.0332	17.4033	30.876	57.4512	96.9092	115.322
22.52	2.19727	6.47754	11.0352	17.4053	30.8857	57.4609	96.917	115.332
22.62	2.19336	6.47363	11.0371	17.4053	30.8818	57.457	96.917	115.33
22.72	2.19336	6.47559	11.0352	17.4072	30.8857	57.459	96.917	115.34
22.82	2.19531	6.47559	11.043	17.415	30.9014	57.4609	96.9307	115.34
22.92	2.20313	6.47559	11.0449	17.4033	30.8955	57.459	96.9365	115.342
23.02	2.19141	6.46582	11.041	17.4033	30.8936	57.4688	96.9307	115.34
23.12	2.19336	6.47363	11.0352	17.4053	30.9014	57.4707	96.9385	115.342
23.22	2.19336	6.46387	11.043	17.4131	30.8838	57.4805	96.9502	115.34
23.32	2.19531	6.46387	11.0332	17.4072	30.8955	57.4766	96.9502	115.35
23.42	2.20313	6.46582	11.041	17.4033	30.8936	57.4785	96.9521	115.34
23.52	2.20508	6.47559	11.0352	17.4033	30.8955	57.4902	96.96	115.35
23.62	2.21289	6.46582	11.0449	17.3955	30.9033	57.4883	96.96	115.35
23.72	2.20117	6.47363	11.0547	17.3975	30.8936	57.4883	96.9619	115.352
23.82	2.20313	6.46582	11.0645	17.4053	30.9033	57.4902	96.9697	115.35
23.92	2.21094	6.46777	11.0527	17.3936	30.9131	57.4883	96.9775	115.352
24.02	2.21289	6.46582	11.0527	17.3936	30.9131	57.498	96.9775	115.35
24.12	2.2207	6.47363	11.0469	17.3955	30.9033	57.5	96.9775	115.359
24.22	2.2207	6.46777	11.0566	17.4033	30.9111	57.5078	96.9795	115.359
24.32	2.2207	6.46387	11.0527	17.3936	30.9053	57.498	96.9873	115.35
24.42	2.21484	6.46582	11.0469	17.4014	30.9053	57.5078	96.999	115.352
24.52	2.22461	6.47363	11.0547	17.4033	30.9131	57.5117	96.999	115.35
24.62	2.21484	6.46777	11.0449	17.4111	30.9033	57.5215	97.001	115.361
24.72	2.22266	6.47559	11.0527	17.4053	30.9131	57.5176	97.0088	115.359
24.82	2.22266	6.46582	11.043	17.4131	30.915	57.5195	97.0088	115.369
24.92	2.22461	6.47363	11.0527	17.4131	30.9229	57.5215	97.0186	115.373
25.02	2.22461	6.47559	11.0527	17.4014	30.9131	57.5313	97.0283	115.377
25.12	2.22656	6.47363	11.0527	17.4033	30.9229	57.5273	97.0283	115.371
25.22	2.22266	6.47363	11.0547	17.4131	30.9229	57.5293	97.0283	115.381
25.32	2.22266	6.46777	11.0625	17.4072	30.9248	57.5273	97.0283	115.379
25.42	2.22461	6.47559	11.0645	17.415	30.9209	57.5293	97.042	115.383
25.52	2.23242	6.46582	11.0723	17.415	30.9229	57.541	97.0498	115.381
25.62	2.2207	6.47363	11.0742	17.4053	30.9248	57.5508	97.0498	115.371
25.72	2.22266	6.46777	11.0723	17.4131	30.9268	57.5605	97.0576	115.381
25.82	2.23047	6.46582	11.0664	17.4072	30.9365	57.5566	97.0576	115.379
25.92	2.22461	6.47363	11.0742	17.415	30.9346	57.5586	97.0596	115.383
26.02	2.23242	6.47559	11.0762	17.417	30.9443	57.5684	97.0674	115.389
26.12	2.23242	6.47559	11.0859	17.4131	30.9521	57.5684	97.0674	115.393
26.22	2.23438	6.46582	11.082	17.4131	30.9463	57.5586	97.0674	115.391
26.32	2.24219	6.47363	11.084	17.415	30.9443	57.5684	97.0674	115.393
26.42	2.24414	6.46387	11.084	17.4248	30.9521	57.5781	97.0791	115.402
26.52	2.25391	6.47363	11.0859	17.4248	30.9424	57.5781	97.0811	115.4
26.62	2.25391	6.47559	11.0938	17.4268	30.9443	57.5801	97.0889	115.398
26.72	2.25586	6.47754	11.082	17.4346	30.9521	57.5801	97.0889	115.41
26.82	2.26367	6.47363	11.084	17.4365	30.9541	57.5879	97.0986	115.418
26.92	2.26563	6.46777	11.0938	17.4346	30.9541	57.5781	97.1064	115.42
27.02	2.26172	6.47754	11.0938	17.4365	30.9561	57.5879	97.1182	115.42
27.12	2.26172	6.47363	11.0938	17.4443	30.9521	57.5898	97.1182	115.422
27.22	2.26172	6.47559	11.0938	17.4326	30.9561	57.5879	97.1201	115.432
27.32	2.25391	6.47559	11.084	17.4346	30.9639	57.5879	97.1396	115.43
27.42	2.25391	6.46582	11.0938	17.4424	30.9541	57.5898	97.1416	115.432
27.52	2.25586	6.47363	11.084	17.4424	30.9639	57.5996	97.1494	115.428
27.62	2.25195	6.46777	11.0918	17.4365	30.9639	57.6074	97.1572	115.43
27.72	2.25195	6.47754	11.0859	17.4443	30.9658	57.5977	97.1572	115.432
27.82	2.25195	6.47363	11.0938	17.4346	30.9639	57.6094	97.1689	115.43
27.92	2.25391	6.47559	11.084	17.4424	30.9736	57.6113	97.1689	115.43
28.02	2.25391	6.47168	11.0918	17.4365	30.9639	57.6211	97.1689	115.432
28.12	2.25391	6.47363	11.0859	17.4443	30.9736	57.6191	97.1787	115.43
28.22	2.25391	6.47754	11.082	17.4443	30.9736	57.6191	97.1865	115.432
28.32	2.24219	6.4873	11.082	17.4463	30.9639	57.6094	97.1865	115.443
28.42	2.24414	6.4834	11.084	17.4424	30.9736	57.6172	97.1865	115.461
28.52	2.25195	6.47754	11.084	17.4424	30.9756	57.6074	97.1865	115.459
28.62	2.25195	6.48535	11.0859	17.4365	30.9717	57.6152	97.1865	115.463
28.72	2.25195	6.47559	11.082	17.4443	30.9658	57.6094	97.1885	115.473
28.82	2.25195	6.48535	11.082	17.4346	30.9756	57.6191	97.1982	115.471
28.92	2.25391	6.49512	11.084	17.4443	30.9736	57.6191	97.1982	115.473
29.02	2.26172	6.49512	11.0801	17.4463	30.9834	57.6211	97.1982	115.471
29.12	2.25391	6.48535	11.082	17.4561	30.9658	57.6289	97.1982	115.48
29.22	2.25391	6.49316	11.084	17.4561	30.9736	57.6191	97.1982	115.479
29.32	2.25391	6.4873	11.084	17.458	30.9639	57.6191	97.2002	115.48
29.42	2.25391	6.4873	11.0742	17.4658	30.9658	57.6094	97.208	115.49
29.52	2.25586	6.49707	11.082	17.4561	30.9756	57.6191	97.208	115.49
29.62	2.26367	6.49316	11.0762	17.4658	30.9736	57.6211	97.208	115.49
29.72	2.26367	6.49512	11.084	17.4639	30.9814	57.6191	97.21	115.48
29.82	2.25391	6.49707	11.0859	17.4639	30.9756	57.6289	97.2178	115.482
29.92	2.26172	6.50684	11.084	17.4658	30.9736	57.6172	97.2178	115.48
30.02	2.26172	6.51465	11.0918	17.4736	30.9736	57.6191	97.2178	115.49
30.12	2.26172	6.50488	11.0938	17.4639	30.9639	57.6191	97.2197	115.488
30.22	2.26172	6.51465	11.1016	17.4736	30.9736	57.6211	97.2275	115.488
30.32	2.26172	6.52246	11.0957	17.4834	30.9736	57.6172	97.2275	115.479
30.42	2.25	6.51465	11.0918	17.4775	30.9756	57.6191	97.2197	115.482
30.52	2.26172	6.5166	11.0918	17.4854	30.9854	57.6211	97.2197	115.502
30.62	2.25	6.51465	11.0938	17.4756	30.9756	57.6055	97.2217	115.5
30.72	2.25	6.5166	11.1016	17.4834	30.9834	57.5996	97.2295	115.51
30.82	2.25	6.52637	11.0957	17.4775	30.9736	57.5977	97.2295	115.512
30.92	2.25	6.52637	11.0938	17.4854	30.9814	57.5996	97.2295	115.51
31.02	2.24219	6.52832	11.1035	17.4756	30.9756	57.5957	97.2197	115.512
31.12	2.24219	6.52637	11.0918	17.4854	30.9736	57.5898	97.2275	115.521
31.22	2.24414	6.53613	11.0859	17.4814	30.9736	57.5898	97.2275	115.521
31.32	2.25391	6.53223	11.0957	17.4814	30.9639	57.5801	97.2295	115.531
31.42	2.25391	6.52637	11.0918	17.4756	30.9639	57.5762	97.2373	115.521
31.52	2.25391	6.53418	11.0938	17.4834	30.9658	57.5703	97.2393	115.529
31.62	2.25391	6.53613	11.0938	17.4854	30.9756	57.5684	97.2471	115.512
31.72	2.25391	6.53418	11.0957	17.4834	30.9717	57.5703	97.249	115.521
31.82	2.25391	6.54199	11.1035	17.4873	30.9658	57.5684	97.2588	115.52
31.92	2.25586	6.53613	11.0938	17.4971	30.9639	57.5703	97.2588	115.521
32.02	2.26172	6.5459	11.1035	17.4932	30.9717	57.5684	97.2588	115.52
32.12	2.25586	6.54785	11.1035	17.4932	30.9658	57.5605	97.2607	115.529
32.22	2.25195	6.54395	11.1055	17.4873	30.9639	57.5703	97.2607	115.521
32.32	2.25195	6.5459	11.1035	17.4854	30.9619	57.5605	97.2705	115.531
32.42	2.24414	6.55566	11.1133	17.4932	30.9639	57.5703	97.2705	115.527
32.52	2.24414	6.55566	11.1074	17.4951	30.9541	57.5605	97.2705	115.521
32.62	2.24414	6.55762	11.1152	17.4834	30.9561	57.5586	97.2705	115.533
32.72	2.24414	6.55566	11.1055	17.4834	30.9658	57.5469	97.2588	115.539
32.82	2.24414	6.56348	11.1152	17.4736	30.9619	57.5488	97.2588	115.549
32.92	2.24414	6.55566	11.125	17.4756	30.9561	57.5469	97.2588	115.551
33.02	2.24414	6.5459	11.123	17.4834	30.9541	57.5488	97.2588	115.551
33.12	2.24609	6.55566	11.123	17.4854	30.9639	57.5488	97.2607	115.559
33.22	2.24219	6.56348	11.125	17.4951	30.9658	57.5508	97.2686	115.553
33.32	2.24219	6.56348	11.123	17.4854	30.9619	57.5469	97.2686	115.553
33.42	2.24219	6.55371	11.1328	17.4873	30.9521	57.541	97.2568	115.557
33.52	2.24414	6.56543	11.1348	17.4951	30.9541	57.5313	97.2588	115.551
33.62	2.25195	6.56543	11.1367	17.4971	30.9658	57.5293	97.2686	115.561
33.72	2.25195	6.56738	11.1465	17.4932	30.9639	57.5273	97.2764	115.551
33.82	2.25195	6.56348	11.1426	17.4951	30.9639	57.5293	97.2686	115.561
33.92	2.25195	6.56543	11.1445	17.4971	30.9541	57.5273	97.2705	115.559
34.02	2.25391	6.56543	11.1445	17.5049	30.9639	57.5293	97.2783	115.561
34.12	2.26172	6.56738	11.1348	17.4951	30.9541	57.5195	97.2783	115.563
34.22	2.26172	6.56348	11.1328	17.5029	30.9619	57.5215	97.2803	115.559
34.32	2.26172	6.56543	11.1406	17.4971	30.9561	57.5215	97.2881	115.553
34.42	2.26172	6.57324	11.1348	17.5068	30.9541	57.5391	97.2881	115.551
34.52	2.26172	6.5752	11.1328	17.5029	30.9521	57.5273	97.29	115.561
34.62	2.26367	6.5752	11.1348	17.5029	30.9561	57.5293	97.2979	115.559
34.72	2.27148	6.57715	11.1426	17.4932	30.9541	57.5195	97.2979	115.561
34.82	2.27148	6.57324	11.1328	17.5029	30.9561	57.5293	97.2979	115.57
34.92	2.27148	6.57324	11.1445	17.4971	30.9521	57.5293	97.2881	115.568
35.02	2.27148	6.57324	11.1445	17.5068	30.9463	57.5176	97.3096	115.572
35.12	2.26367	6.56738	11.1465	17.5029	30.9443	57.5195	97.3115	115.57
35.22	2.26367	6.57715	11.1445	17.5029	30.9424	57.5098	97.3193	115.572
35.32	2.27344	6.56738	11.1523	17.5049	30.9443	57.5195	97.3096	115.582
35.42	2.27344	6.5752	11.1465	17.5049	30.9541	57.5176	97.3174	115.58
35.52	2.28125	6.56348	11.1426	17.4951	30.9521	57.5195	97.3174	115.59
35.62	2.27344	6.55762	11.1445	17.5029	30.9482	57.5156	97.3193	115.59
35.72	2.27344	6.56738	11.1426	17.4971	30.9521	57.5098	97.3271	115.592
35.82	2.27344	6.5752	11.1504	17.4932	30.9541	57.5078	97.3271	115.588
35.92	2.26367	6.56543	11.1445	17.4951	30.9561	57.5098	97.3193	115.578
36.02	2.2832	6.5752	11.1426	17.5029	30.9541	57.5098	97.3213	115.584
36.12	2.27148	6.5752	11.1445	17.4932	30.9639	57.5117	97.3291	115.6
36.22	2.27148	6.56543	11.1465	17.501	30.9658	57.5098	97.3291	115.59
36.32	2.27148	6.57324	11.1426	17.4951	30.9639	57.5059	97.3311	115.592
36.42	2.2832	6.5752	11.1445	17.5068	30.9717	57.5	97.3389	115.59
36.52	2.2832	6.5752	11.1445	17.5146	30.9619	57.498	97.3389	115.6
36.62	2.27148	6.5752	11.1348	17.5049	30.9658	57.498	97.3408	115.609
36.72	2.27148	6.56543	11.1445	17.5127	30.9756	57.4883	97.3486	115.611
36.82	2.27344	6.57324	11.1523	17.5068	30.9736	57.4902	97.3506	115.611
36.92	2.28125	6.5752	11.1465	17.5146	30.9775	57.4863	97.3584	115.623
37.02	2.27344	6.58496	11.1543	17.5049	30.9932	57.4883	97.3584	115.619
37.12	2.2832	6.5752	11.1445	17.5127	30.9834	57.4805	97.3584	115.621
37.22	2.2832	6.58301	11.1523	17.5049	30.9854	57.4902	97.3584	115.621
37.32	2.2832	6.58496	11.1426	17.5049	30.9951	57.4863	97.3604	115.631
37.42	2.2832	6.58496	11.1426	17.5068	30.9951	57.4902	97.3701	115.639
37.52	2.2832	6.58496	11.1445	17.5029	30.9971	57.5	97.3701	115.629
37.62	2.27539	6.58691	11.1426	17.5049	31.0068	57.4961	97.3701	115.639
37.72	2.27734	6.58496	11.1426	17.5049	31.0049	57.498	97.3701	115.643
37.82	2.28516	6.59277	11.1367	17.5068	31.0146	57.4883	97.3779	115.641
37.92	2.27344	6.58496	11.1348	17.5146	31.0107	57.498	97.3799	115.643
38.02	2.28516	6.58691	11.1426	17.5146	31.0127	57.502	97.3877	115.641
38.12	2.27344	6.58301	11.1426	17.5049	31.0146	57.5	97.3877	115.65
38.22	2.27539	6.58496	11.1367	17.5166	31.0107	57.498	97.3877	115.648
38.32	2.2832	6.59277	11.1465	17.5244	31.0127	57.5078	97.3896	115.658
38.42	2.2832	6.58496	11.1426	17.5127	31.0225	57.5098	97.3975	115.66
38.52	2.2832	6.5752	11.1445	17.5146	31.0166	57.5078	97.3994	115.66
38.62	2.2832	6.58496	11.1406	17.5225	31.0264	57.5078	97.4072	115.662
38.72	2.2832	6.59473	11.1426	17.5166	31.0225	57.5098	97.4209	115.672
38.82	2.2832	6.59473	11.1426	17.5244	31.0166	57.5078	97.4287	115.672
38.92	2.2832	6.58887	11.1445	17.5264	31.0146	57.5098	97.4287	115.689
39.02	2.27148	6.58496	11.1406	17.5225	31.0225	57.5215	97.4287	115.691
39.12	2.27148	6.58691	11.1426	17.5225	31.0244	57.5195	97.4307	115.689
39.22	2.27148	6.59473	11.1426	17.5166	31.0225	57.5195	97.4385	115.693
39.32	2.26367	6.59473	11.1426	17.5244	31.0322	57.5098	97.4385	115.689
39.42	2.26367	6.58496	11.1328	17.5264	31.0322	57.5195	97.4385	115.691
39.52	2.26367	6.59277	11.1348	17.5225	31.0225	57.5293	97.4385	115.689
39.62	2.26367	6.58496	11.1367	17.5244	31.0322	57.5391	97.4385	115.691
39.72	2.26563	6.58691	11.1328	17.5244	31.0342	57.5488	97.4404	115.701
39.82	2.27344	6.59473	11.1348	17.5244	31.0361	57.5449	97.4482	115.699
39.92	2.27344	6.59668	11.1348	17.5146	31.0439	57.5391	97.4482	115.701
40.02	2.26172	6.59277	11.1367	17.5225	31.0342	57.5508	97.4482	115.711
40.12	2.26172	6.59473	11.1328	17.5244	31.0439	57.5488	97.4502	115.707
40.22	2.26172	6.60254	11.1328	17.5264	31.0518	57.5508	97.4658	115.701
40.32	2.26172	6.59473	11.1348	17.5283	31.0537	57.5605	97.4658	115.701
40.42	2.26172	6.59668	11.1309	17.5244	31.0537	57.5586	97.4658	115.711
40.52	2.25391	6.60645	11.125	17.5244	31.0439	57.5664	97.4775	115.709
40.62	2.25391	6.61621	11.1328	17.5264	31.0518	57.5605	97.4795	115.711
40.72	2.25391	6.61621	11.123	17.5342	31.0459	57.5586	97.4775	115.709
40.82	2.24414	6.61816	11.1309	17.5244	31.0439	57.5684	97.4775	115.711
40.92	2.25195	6.61426	11.1328	17.5322	31.0518	57.5703	97.4893	115.707
41.02	2.25195	6.61621	11.1328	17.5264	31.042	57.5723	97.4912	115.701
41.12	2.25195	6.62402	11.1348	17.5342	31.0439	57.5684	97.499	115.697
41.22	2.25195	6.62402	11.1328	17.5361	31.0459	57.5703	97.499	115.699
41.32	2.25195	6.62402	11.1348	17.5439	31.0439	57.5781	97.499	115.703
41.42	2.24414	6.62598	11.1426	17.5322	31.0439	57.5684	97.501	115.701
41.52	2.24609	6.63574	11.1445	17.5342	31.0459	57.5703	97.5205	115.711
41.62	2.25391	6.63574	11.1445	17.542	31.042	57.5801	97.5205	115.709
41.72	2.24219	6.63574	11.1348	17.5361	31.0361	57.5898	97.5283	115.711
41.82	2.24219	6.6377	11.1445	17.5322	31.0439	57.5879	97.5283	115.709
41.92	2.24219	6.63379	11.1523	17.5342	31.0342	57.5977	97.5283	115.711
42.02	2.24414	6.63574	11.1465	17.5439	31.0361	57.6055	97.5283	115.719
42.12	2.25195	6.64355	11.1445	17.5439	31.0322	57.5996	97.542	115.721
42.22	2.25391	6.63574	11.1523	17.5381	31.0342	57.5996	97.5498	115.721
42.32	2.26172	6.6377	11.1406	17.5342	31.0322	57.6094	97.5498	115.73
42.42	2.26172	6.64551	11.1348	17.5342	31.0342	57.6113	97.5518	115.719
42.52	2.25	6.63574	11.1445	17.5361	31.0361	57.6094	97.5674	115.713
42.62	2.25195	6.64355	11.1543	17.5439	31.0322	57.6172	97.5674	115.711
42.72	2.26172	6.63184	11.1445	17.5459	31.0264	57.6074	97.5674	115.707
42.82	2.26172	6.62598	11.1523	17.542	31.0361	57.6074	97.5674	115.701
42.92	2.26172	6.63574	11.1543	17.5439	31.0322	57.6094	97.5791	115.699
43.02	2.25586	6.63574	11.1563	17.5518	31.0342	57.6191	97.5791	115.699
43.12	2.26367	6.62598	11.1641	17.5459	31.0244	57.6152	97.5791	115.701
43.22	2.27148	6.63379	11.1543	17.5537	31.0322	57.6172	97.5791	115.699
43.32	2.26367	6.63574	11.1641	17.5537	31.0225	57.6191	97.5811	115.699
43.42	2.26367	6.64551	11.1719	17.5557	31.0244	57.623	97.5967	115.689
43.52	2.26563	6.64551	11.1641	17.5518	31.0342	57.6387	97.5967	115.689
43.62	2.27344	6.64551	11.166	17.5537	31.0225	57.6289	97.5967	115.691
43.72	2.27344	6.64746	11.1621	17.5537	31.0244	57.6387	97.6084	115.701
43.82	2.27344	6.65527	11.1641	17.5537	31.0244	57.6406	97.6104	115.699
43.92	2.27344	6.64355	11.1523	17.5537	31.0244	57.6504	97.6064	115.699
44.02	2.27344	6.64551	11.1543	17.5439	31.0146	57.6484	97.6182	115.701
44.12	2.27344	6.65332	11.1621	17.5537	31.0244	57.6563	97.6182	115.699
44.22	2.27344	6.65527	11.1504	17.5537	31.0322	57.6504	97.6182	115.701
44.32	2.27344	6.65527	11.1445	17.5479	31.0264	57.6504	97.6201	115.697
44.42	2.26367	6.65527	11.1543	17.5439	31.0225	57.6484	97.6279	115.699
44.52	2.27148	6.64551	11.1445	17.5459	31.0225	57.6484	97.6357	115.703
44.62	2.27148	6.65332	11.1523	17.5518	31.0127	57.6504	97.6357	115.701
44.72	2.27148	6.65332	11.1543	17.5381	31.0146	57.6465	97.6475	115.699
44.82	2.27148	6.6416	11.1543	17.5342	31.0225	57.6484	97.6475	115.701
44.92	2.27148	6.63574	11.1563	17.5361	31.0127	57.6484	97.6475	115.711
45.02	2.26367	6.64551	11.1523	17.5439	31.0205	57.6504	97.6475	115.707
45.12	2.26563	6.64551	11.1543	17.5439	31.0146	57.6602	97.6494	115.701
45.22	2.27344	6.63379	11.1641	17.5342	31.0146	57.6582	97.6572	115.711
45.32	2.27344	6.63574	11.1641	17.542	31.0244	57.668	97.6572	115.709
45.42	2.27344	6.64355	11.166	17.5439	31.0244	57.668	97.6689	115.713
45.52	2.27344	6.6377	11.1621	17.5439	31.0146	57.6699	97.6689	115.711
45.62	2.26367	6.64551	11.1621	17.5439	31.0166	57.6699	97.6768	115.719
45.72	2.27148	6.64746	11.1523	17.5439	31.0264	57.6797	97.6768	115.715
45.82	2.27148	6.65527	11.1602	17.5459	31.0225	57.6797	97.6787	115.719
45.92	2.27148	6.64551	11.1543	17.5537	31.0244	57.6816	97.6885	115.723
46.02	2.27344	6.65332	11.1641	17.542	31.0225	57.6797	97.6885	115.727
46.12	2.28125	6.64551	11.166	17.5439	31.0322	57.6895	97.7002	115.721
46.22	2.28125	6.64551	11.1758	17.5439	31.0342	57.7012	97.7021	115.719
46.32	2.28125	6.63574	11.1719	17.5439	31.0244	57.7051	97.71	115.729
46.42	2.2832	6.64355	11.1738	17.5459	31.0342	57.707	97.71	115.732
46.52	2.29102	6.63574	11.1738	17.5537	31.0361	57.7109	97.7178	115.729
46.62	2.29102	6.63574	11.1738	17.5537	31.0322	57.707	97.7178	115.723
46.72	2.29102	6.6377	11.1758	17.542	31.0342	57.709	97.7178	115.721
46.82	2.29102	6.63379	11.1719	17.542	31.0342	57.7188	97.7295	115.717
46.92	2.29102	6.63574	11.1641	17.5439	31.0361	57.7207	97.7314	115.711
47.02	2.29102	6.63184	11.1543	17.5537	31.0342	57.7168	97.7393	115.721
47.12	2.2832	6.63184	11.1621	17.5537	31.0322	57.7188	97.7471	115.711
47.22	2.28516	6.63379	11.1563	17.5459	31.0342	57.7207	97.7471	115.721
47.32	2.28125	6.63574	11.1641	17.5459	31.042	57.7188	97.7471	115.717
47.42	2.28125	6.63574	11.1543	17.5361	31.0439	57.7285	97.7471	115.711
47.52	2.28125	6.62598	11.1641	17.5439	31.042	57.7266	97.7471	115.711
47.62	2.28125	6.63379	11.1621	17.5459	31.0361	57.7285	97.7588	115.721
47.72	2.28125	6.63574	11.1621	17.5537	31.0459	57.7285	97.7588	115.723
47.82	2.28125	6.63574	11.1563	17.5537	31.0537	57.7305	97.7588	115.721
47.92	2.28125	6.63574	11.1641	17.5459	31.0439	57.7285	97.7588	115.73
48.02	2.28125	6.6377	11.1543	17.5479	31.0537	57.7305	97.7588	115.729
48.12	2.28125	6.63379	11.1621	17.5557	31.0557	57.7402	97.7588	115.73
48.22	2.28125	6.63574	11.1563	17.5439	31.0654	57.7363	97.7588	115.729
48.32	2.27344	6.63574	11.1641	17.5439	31.0615	57.7402	97.7588	115.732
48.42	2.27344	6.6377	11.1523	17.5459	31.0635	57.748	97.7588	115.73
48.52	2.27344	6.64551	11.1543	17.542	31.0635	57.7383	97.7705	115.74
48.62	2.27344	6.63379	11.1543	17.542	31.0537	57.7383	97.7705	115.729
48.72	2.27344	6.63574	11.1543	17.5361	31.0635	57.7402	97.7725	115.73
48.82	2.26172	6.64355	11.1445	17.5439	31.0654	57.7402	97.7803	115.732
48.92	2.26367	6.6377	11.1523	17.5342	31.0635	57.75	97.7803	115.73
49.02	2.27344	6.63379	11.1406	17.542	31.0713	57.7461	97.7803	115.729
49.12	2.27344	6.63379	11.1348	17.542	31.0654	57.7402	97.7803	115.73
49.22	2.27344	6.63574	11.1445	17.5361	31.0752	57.75	97.7881	115.729
49.32	2.26172	6.64355	11.1523	17.5439	31.0732	57.7461	97.79	115.74
49.42	2.27344	6.63184	11.1426	17.5322	31.0752	57.7402	97.7979	115.742
49.52	2.26172	6.63379	11.1426	17.5342	31.083	57.75	97.7998	115.74
49.62	2.26172	6.64355	11.1426	17.5439	31.0732	57.748	97.8193	115.74
49.72	2.26367	6.6377	11.1328	17.5439	31.0752	57.7578	97.8193	115.73
49.82	2.27148	6.64746	11.1445	17.5381	31.085	57.7617	97.8193	115.742
49.92	2.26563	6.65527	11.1465	17.5342	31.0752	57.7598	97.8193	115.748
50.02	2.27344	6.65723	11.1445	17.5361	31.0771	57.7617	97.8193	115.748
50.12	2.27344	6.65332	11.1523	17.5439	31.085	57.7578	97.8193	115.738
50.22	2.27344	6.65527	11.1523	17.5459	31.0752	57.7598	97.8271	115.742
50.32	2.26172	6.66309	11.1465	17.5557	31.0732	57.7695	97.8271	115.74
50.42	2.26172	6.66504	11.1543	17.5635	31.083	57.7676	97.8271	115.75
50.52	2.26172	6.66504	11.1445	17.5537	31.083	57.7676	97.8271	115.752
50.62	2.26367	6.66699	11.1523	17.5615	31.0732	57.7578	97.8271	115.75
50.72	2.27148	6.66309	11.1426	17.5615	31.0811	57.7598	97.8271	115.752
50.82	2.27148	6.66504	11.1445	17.5537	31.083	57.7715	97.8291	115.75
50.92	2.26367	6.67285	11.1523	17.5557	31.085	57.7695	97.8369	115.748
51.02	2.26563	6.66699	11.1426	17.5518	31.0811	57.7793	97.8369	115.752
51.12	2.27344	6.66504	11.1465	17.5518	31.083	57.7813	97.8389	115.75
51.22	2.27344	6.66504	11.1543	17.5537	31.0869	57.7773	97.8467	115.76
51.32	2.27344	6.66699	11.1445	17.5537	31.0967	57.7793	97.8467	115.762
51.42	2.27539	6.66309	11.1445	17.5439	31.0928	57.7773	97.8467	115.758
51.52	2.27148	6.65527	11.1348	17.5537	31.083	57.7793	97.8467	115.762
51.62	2.27148	6.65527	11.1348	17.5557	31.085	57.7754	97.8467	115.771
51.72	2.27344	6.65723	11.125	17.5557	31.0928	57.7695	97.8467	115.77
51.82	2.28125	6.65527	11.1348	17.5459	31.083	57.7676	97.8486	115.771
51.92	2.27344	6.65527	11.1309	17.5537	31.0928	57.7773	97.8584	115.771
52.02	2.27344	6.65723	11.125	17.5557	31.0947	57.7715	97.8584	115.781
52.12	2.27344	6.66504	11.1211	17.5557	31.0908	57.7813	97.8584	115.779
52.22	2.26367	6.66699	11.123	17.5459	31.0928	57.7773	97.8525	115.781
52.32	2.27148	6.66309	11.1328	17.542	31.0947	57.7793	97.8604	115.779
52.42	2.27148	6.66504	11.125	17.5439	31.085	57.7813	97.8604	115.789
52.52	2.27148	6.67285	11.1328	17.5439	31.0869	57.7793	97.8604	115.791
52.62	2.27148	6.66699	11.1152	17.5459	31.0967	57.7773	97.8604	115.787
52.72	2.26367	6.6748	11.125	17.5439	31.0928	57.7793	97.8506	115.791
52.82	2.26367	6.66309	11.123	17.5439	31.083	57.7891	97.8584	115.803
52.92	2.26563	6.66504	11.123	17.5439	31.085	57.7813	97.8584	115.799
53.02	2.27539	6.6748	11.1133	17.5342	31.0947	57.7891	97.8525	115.789
53.12	2.27734	6.66699	11.1133	17.542	31.0908	57.791	97.8604	115.791
53.22	2.28516	6.66895	11.1152	17.5439	31.085	57.7891	97.8604	115.801
53.32	2.27344	6.66504	11.1133	17.5459	31.083	57.7891	97.8623	115.791
53.42	2.27344	6.66504	11.123	17.5459	31.085	57.7793	97.8701	115.801
53.52	2.27344	6.66699	11.123	17.5342	31.0752	57.7813	97.8701	115.799
53.62	2.27539	6.66309	11.125	17.5361	31.085	57.7773	97.8584	115.803
53.72	2.2832	6.66504	11.1367	17.5439	31.085	57.7676	97.8604	115.801
53.82	2.28516	6.67285	11.1348	17.5361	31.0752	57.7676	97.8682	115.811
53.92	2.29297	6.66504	11.1348	17.5264	31.0732	57.7578	97.8682	115.818
54.02	2.29492	6.66504	11.125	17.5342	31.0752	57.7598	97.8682	115.813
54.12	2.29102	6.66699	11.1348	17.5342	31.083	57.7578	97.8682	115.811
54.22	2.29102	6.66309	11.1328	17.5225	31.0732	57.752	97.8701	115.82
54.32	2.29102	6.66504	11.1348	17.5244	31.0752	57.748	97.8779	115.818
54.42	2.28516	6.67285	11.1309	17.5244	31.0713	57.7383	97.8779	115.82
54.52	2.29297	6.66504	11.125	17.5264	31.0654	57.7402	97.8682	115.818
54.62	2.29297	6.66504	11.1328	17.5225	31.0635	57.7383	97.876	115.822
54.72	2.29297	6.66699	11.1348	17.5225	31.0752	57.7383	97.876	115.82
54.82	2.28125	6.66309	11.1328	17.5244	31.0713	57.7285	97.8682	115.83
54.92	2.2832	6.66504	11.1348	17.5244	31.0654	57.7305	97.8701	115.832
55.02	2.29102	6.66504	11.1367	17.5264	31.0615	57.7285	97.8799	115.83
55.12	2.29102	6.66699	11.1348	17.5225	31.0557	57.7168	97.8799	115.832
55.22	2.28516	6.66309	11.1348	17.5225	31.0537	57.707	97.8799	115.83
55.32	2.29297	6.66309	11.123	17.5244	31.0615	57.709	97.8701	115.828
55.42	2.28125	6.65527	11.125	17.5244	31.0557	57.7188	97.876	115.832
55.52	2.28125	6.65723	11.1211	17.5127	31.0518	57.7012	97.8701	115.84
55.62	2.27344	6.66699	11.1152	17.5127	31.0342	57.6992	97.8779	115.83
55.72	2.27539	6.65723	11.123	17.5127	31.042	57.709	97.8701	115.84
55.82	2.28516	6.66504	11.1133	17.5146	31.0244	57.6992	97.8701	115.842
55.92	2.27344	6.65527	11.1133	17.5127	31.0342	57.6992	97.8721	115.84
56.02	2.27344	6.65723	11.1152	17.5049	31.0244	57.6895	97.8799	115.85
56.12	2.27539	6.66504	11.123	17.5068	31.0264	57.6875	97.8701	115.852
56.22	2.2832	6.65332	11.1113	17.5146	31.0244	57.6875	97.8779	115.85
56.32	2.2832	6.65527	11.1133	17.5029	31.0322	57.6777	97.8779	115.861
56.42	2.2832	6.66309	11.1172	17.5049	31.0244	57.6875	97.8779	115.852
56.52	2.27344	6.65723	11.125	17.5068	31.0146	57.6777	97.8799	115.861
56.62	2.28125	6.66504	11.1152	17.5146	31.0146	57.6797	97.8799	115.859
56.72	2.2832	6.65527	11.125	17.5029	31.0049	57.6797	97.8799	115.861
56.82	2.2832	6.66309	11.1211	17.5049	31.0127	57.6699	97.8799	115.871
56.92	2.2832	6.66504	11.123	17.5049	31.0029	57.6699	97.8818	115.869
57.02	2.2832	6.67285	11.123	17.5049	31.0029	57.6777	97.8779	115.871
57.12	2.28516	6.66699	11.125	17.5049	31.0049	57.6797	97.8896	115.869
57.22	2.29297	6.66504	11.1348	17.4951	31.001	57.6777	97.8779	115.881
57.32	2.28125	6.66504	11.1309	17.5029	30.9951	57.6777	97.8799	115.883
57.42	2.28125	6.66504	11.1328	17.4951	30.9912	57.6797	97.8877	115.881
57.52	2.2832	6.65527	11.1348	17.4971	30.9932	57.6777	97.8877	115.879
57.62	2.29102	6.65527	11.1426	17.5049	30.9951	57.6875	97.8896	115.879
57.72	2.29102	6.65527	11.1445	17.4951	30.9971	57.6816	97.8975	115.869
57.82	2.29102	6.65723	11.1426	17.5029	30.9932	57.6895	97.9092	115.871
57.92	2.28516	6.65332	11.1445	17.5029	30.9834	57.6797	97.9092	115.869
58.02	2.29297	6.64551	11.1445	17.5049	30.9834	57.6797	97.9111	115.869
58.12	2.29297	6.64746	11.1445	17.5146	30.9854	57.6699	97.9189	115.859
58.22	2.29297	6.64355	11.1348	17.5029	30.9814	57.6797	97.9189	115.871
58.32	2.28125	6.64551	11.1426	17.5049	30.9814	57.6758	97.9189	115.861
58.42	2.28125	6.65332	11.1348	17.5049	30.9756	57.6777	97.9189	115.871
58.52	2.2832	6.64746	11.125	17.5049	30.9834	57.6777	97.9189	115.869
58.62	2.29102	6.65527	11.1211	17.5068	30.9736	57.6797	97.9189	115.879
58.72	2.29102	6.64551	11.1133	17.5029	30.9814	57.6875	97.9189	115.881
58.82	2.2832	6.65332	11.1152	17.5029	30.9756	57.6777	97.9209	115.879
58.92	2.2832	6.64551	11.123	17.4971	30.9736	57.6797	97.9307	115.881
59.02	2.27148	6.64551	11.1133	17.5049	30.9834	57.6875	97.9307	115.881
59.12	2.27148	6.63574	11.1133	17.4951	30.9834	57.6777	97.9189	115.881
59.22	2.26367	6.64355	11.1152	17.5029	30.9717	57.6895	97.9189	115.871
59.32	2.26563	6.63184	11.123	17.5049	30.9736	57.6895	97.9189	115.869
59.42	2.26172	6.63379	11.1113	17.5127	30.9658	57.6914	97.9189	115.877
59.52	2.26172	6.63574	11.1133	17.5068	30.9736	57.6895	97.9209	115.871
59.62	2.26172	6.63574	11.1211	17.5029	30.9756	57.6914	97.9404	115.869
59.72	2.25	6.63574	11.1152	17.5049	30.9717	57.6992	97.9404	115.871
59.82	2.25	6.62598	11.1152	17.5127	30.9736	57.6895	97.9287	115.879
59.92	2.24219	6.63379	11.1152	17.5146	30.9736	57.6992	97.9287	115.869
60.02	2.24219	6.62598	11.1172	17.5225	30.9756	57.6953	97.9404	115.871
60.12	2.24219	6.62793	11.1133	17.5225	30.9717	57.6895	97.9404	115.879
60.22	2.24219	6.62402	11.1152	17.5166	30.9736	57.6973	97.9424	115.869
60.32	2.24414	6.62402	11.125	17.5264	30.9834	57.6875	97.9502	115.881
60.42	2.24219	6.61621	11.1211	17.5283	30.9834	57.6973	97.9502	115.883
60.52	2.24219	6.61816	11.1152	17.5244	30.9736	57.6992	97.9502	115.881
60.62	2.24219	6.62598	11.123	17.5264	30.9814	57.7012	97.9502	115.879
60.72	2.24219	6.61621	11.1133	17.5225	30.9834	57.6973	97.9521	115.879
60.82	2.24414	6.62402	11.1211	17.5225	30.9854	57.6992	97.9678	115.881
60.92	2.25195	6.61621	11.1152	17.5244	30.9756	57.6992	97.9678	115.879
61.02	2.24414	6.60449	11.123	17.5244	30.9834	57.7012	97.9678	115.879
61.12	2.24414	6.60449	11.1133	17.5244	30.9854	57.6992	97.9678	115.869
61.22	2.24414	6.60449	11.123	17.5264	30.9834	57.6953	97.9678	115.871
61.32	2.24414	6.59277	11.125	17.5342	30.9912	57.6895	97.9697	115.869
61.42	2.24414	6.58691	11.125	17.5225	30.9854	57.6973	97.9775	115.871
61.52	2.24414	6.59473	11.1152	17.5244	30.9951	57.6992	97.9775	115.873
61.62	2.24414	6.59473	11.123	17.5322	31.0049	57.6953	97.9775	115.869
61.72	2.24609	6.59668	11.1133	17.5264	31.001	57.6895	97.9893	115.871
61.82	2.25391	6.59277	11.1211	17.5342	31.0029	57.6992	97.9893	115.869
61.92	2.24219	6.59277	11.1152	17.5342	31.0107	57.7012	97.9893	115.871
62.02	2.24219	6.59473	11.123	17.5225	31.0049	57.7109	97.9971	115.867
62.12	2.24219	6.60254	11.1133	17.5244	31.0146	57.707	97.999	115.869
62.22	2.24219	6.60254	11.1211	17.5322	31.0049	57.709	98.0068	115.871
62.32	2.24219	6.59473	11.1152	17.5322	31.0146	57.7168	98.0068	115.869
62.42	2.24219	6.59668	11.123	17.5322	31.0146	57.7109	98.0186	115.873
62.52	2.23438	6.59277	11.1133	17.5342	31.0049	57.709	98.0186	115.881
62.62	2.23438	6.59277	11.1133	17.5381	31.0146	57.7188	98.0186	115.871
62.72	2.22266	6.59473	11.1152	17.5459	31.0107	57.7266	98.0205	115.881
62.82	2.22266	6.59668	11.1113	17.5459	31.0049	57.7285	98.0283	115.879
62.92	2.22266	6.59668	11.1133	17.5361	31.0127	57.7285	98.0361	115.881
63.02	2.22266	6.58691	11.1152	17.5557	31.0146	57.7188	98.0361	115.889
63.12	2.22266	6.59473	11.1152	17.5459	31.0107	57.7168	98.0361	115.879
63.22	2.22266	6.59473	11.1035	17.5537	31.0127	57.7188	98.0479	115.881
63.32	2.22266	6.59668	11.1055	17.5537	31.0127	57.7207	98.0479	115.889
63.42	2.21484	6.59277	11.1152	17.542	31.0146	57.7305	98.0479	115.879
63.52	2.21484	6.59277	11.1113	17.5439	31.0107	57.7285	98.0479	115.887
63.62	2.21484	6.58691	11.1133	17.5518	31.0127	57.7383	98.0479	115.881
63.72	2.21484	6.59473	11.1133	17.5439	31.0225	57.7402	98.0479	115.893
63.82	2.20313	6.59473	11.1133	17.5459	31.0166	57.75	98.0479	115.889
63.92	2.20313	6.58301	11.1152	17.5537	31.0127	57.7461	98.0615	115.883
64.02	2.20313	6.58496	11.1133	17.5557	31.0146	57.748	98.0693	115.891
64.12	2.20313	6.58496	11.1211	17.5518	31.0166	57.748	98.0693	115.883
64.22	2.20508	6.58496	11.1152	17.5537	31.0127	57.75	98.0771	115.887
64.32	2.20117	6.58496	11.123	17.5615	31.0146	57.748	98.0771	115.881
64.42	2.19336	6.5752	11.1133	17.5557	31.0225	57.75	98.0771	115.891
64.52	2.19336	6.58301	11.1211	17.5654	31.0127	57.752	98.0771	115.889
64.62	2.19336	6.58496	11.1152	17.5654	31.0205	57.75	98.0771	115.891
64.72	2.19336	6.59277	11.1133	17.5654	31.0127	57.7578	98.0889	115.9
64.82	2.19336	6.59277	11.1152	17.5537	31.0146	57.748	98.0889	115.891
64.92	2.19336	6.59277	11.123	17.5557	31.0107	57.75	98.0889	115.9
65.02	2.19336	6.59473	11.1172	17.5635	31.0127	57.7578	98.0967	115.902
65.12	2.19531	6.59473	11.1133	17.5635	31.0127	57.7598	98.0967	115.898
65.22	2.20313	6.59668	11.1152	17.5557	31.0146	57.7676	98.0967	115.9
65.32	2.20313	6.59473	11.123	17.5557	31.0127	57.7578	98.1084	115.902
65.42	2.20313	6.59473	11.1133	17.5459	31.0146	57.7676	98.1104	115.898
65.52	2.20313	6.59473	11.1211	17.5537	31.0225	57.7773	98.1201	115.889
65.62	2.20313	6.58887	11.1133	17.5557	31.0166	57.7793	98.1201	115.891
65.72	2.20313	6.59668	11.1152	17.5557	31.0146	57.7813	98.1201	115.898
65.82	2.20313	6.59668	11.1113	17.5557	31.0225	57.7891	98.1221	115.889
65.92	2.20313	6.59668	11.1133	17.5439	31.0166	57.7793	98.1299	115.9
66.02	2.20313	6.59668	11.1133	17.5439	31.0264	57.7891	98.1299	115.902
66.12	2.20313	6.58496	11.1152	17.5459	31.0342	57.7969	98.1396	115.898
66.22	2.20313	6.58691	11.1133	17.542	31.0244	57.791	98.1475	115.9
66.32	2.19336	6.59473	11.123	17.542	31.0322	57.8008	98.1475	115.902
66.42	2.20117	6.59473	11.125	17.5439	31.0342	57.8086	98.1475	115.9
66.52	2.20117	6.58496	11.125	17.5439	31.0303	57.7988	98.1592	115.91
66.62	2.20117	6.59277	11.1133	17.5459	31.0244	57.8066	98.1592	115.906
66.72	2.20117	6.59473	11.1152	17.5537	31.0342	57.8086	98.1592	115.908
66.82	2.20117	6.60254	11.1133	17.5537	31.0244	57.8066	98.167	115.908
66.92	2.19336	6.59473	11.1211	17.5537	31.0264	57.8164	98.167	115.898
67.02	2.19336	6.59668	11.1152	17.5439	31.0225	57.8105	98.167	115.9
67.12	2.19336	6.60449	11.125	17.5518	31.0244	57.8203	98.1689	115.91
67.22	2.19336	6.60449	11.1328	17.5439	31.0342	57.8301	98.1885	115.912
67.32	2.19336	6.59473	11.123	17.5439	31.042	57.8262	98.1885	115.91
67.42	2.18164	6.60254	11.1309	17.5439	31.0439	57.8262	98.1885	115.91
67.52	2.18164	6.60254	11.1328	17.5439	31.0518	57.8203	98.1885	115.9
67.62	2.18164	6.60254	11.1328	17.5459	31.0459	57.8301	98.1885	115.908
67.72	2.18164	6.59668	11.1328	17.5537	31.0537	57.8379	98.1904	115.902
67.82	2.17578	6.60449	11.1348	17.5537	31.0439	57.8281	98.1982	115.912
67.92	2.18359	6.60449	11.1309	17.542	31.0518	57.8359	98.1982	115.91
68.02	2.18359	6.60449	11.1309	17.542	31.0537	57.8379	98.1982	115.918
68.12	2.18359	6.59277	11.1328	17.5439	31.0498	57.8379	98.1982	115.906
68.22	2.18555	6.59277	11.1348	17.5537	31.042	57.8379	98.1982	115.9
68.32	2.18164	6.59277	11.1367	17.5537	31.0439	57.8398	98.2002	115.91
68.42	2.19336	6.59473	11.1328	17.5479	31.0537	57.8398	98.208	115.91
68.52	2.19336	6.59668	11.1348	17.5557	31.0557	57.8477	98.208	115.918
68.62	2.19336	6.59668	11.1348	17.5439	31.0654	57.8477	98.2197	115.912
68.72	2.19531	6.59668	11.1348	17.5439	31.0615	57.8496	98.2197	115.922
68.82	2.19336	6.59863	11.125	17.5439	31.0635	57.8594	98.2197	115.92
68.92	2.19531	6.60645	11.1328	17.5439	31.0654	57.8594	98.2197	115.93
69.02	2.20313	6.6084	11.1328	17.5459	31.0732	57.8594	98.2197	115.93
69.12	2.20313	6.60449	11.123	17.5537	31.0635	57.8613	98.2217	115.92
69.22	2.20313	6.60449	11.125	17.5537	31.0713	57.8574	98.2373	115.93
69.32	2.20313	6.60645	11.1328	17.5557	31.0732	57.8594	98.2373	115.938
69.42	2.20313	6.61426	11.123	17.5557	31.0811	57.8574	98.2373	115.932
69.52	2.20508	6.61426	11.125	17.5557	31.083	57.8672	98.2393	115.941
69.62	2.21289	6.61426	11.1328	17.5557	31.0908	57.875	98.2588	115.932
69.72	2.21289	6.61621	11.1348	17.5439	31.083	57.8672	98.2588	115.93
69.82	2.21289	6.62402	11.1328	17.5439	31.0732	57.8691	98.2568	115.938
69.92	2.21289	6.61621	11.1348	17.5439	31.083	57.8789	98.249	115.932
70.02	2.21289	6.61621	11.1426	17.5459	31.083	57.8809	98.249	115.939
70.12	2.20117	6.61816	11.1367	17.5537	31.085	57.8887	98.249	115.93
70.22	2.20313	6.61426	11.1523	17.5537	31.0928	57.877	98.249	115.938
70.32	2.22266	6.61426	11.1445	17.542	31.085	57.8789	98.249	115.932
70.42	2.22266	6.61621	11.1348	17.5439	31.0869	57.8867	98.249	115.93
70.52	2.22266	6.62402	11.1426	17.5518	31.085	57.8887	98.251	115.939
70.62	2.21094	6.6123	11.1445	17.5518	31.0928	57.8965	98.2666	115.939
70.72	2.21094	6.62402	11.1523	17.5537	31.0947	57.8906	98.2588	115.93
70.82	2.22266	6.62402	11.1465	17.5537	31.1025	57.8984	98.2666	115.938
70.92	2.22266	6.61426	11.1543	17.5537	31.0908	57.9004	98.2686	115.939
71.02	2.22266	6.61426	11.1445	17.5557	31.0928	57.8965	98.2783	115.938
71.12	2.22461	6.61426	11.1523	17.5635	31.1006	57.8984	98.2783	115.932
71.22	2.23242	6.61621	11.1543	17.5635	31.0947	57.9063	98.2783	115.939
71.32	2.23242	6.62402	11.1641	17.5635	31.1025	57.9063	98.2803	115.93
71.42	2.23242	6.62402	11.1621	17.5635	31.1045	57.9004	98.2881	115.93
71.52	2.23242	6.62598	11.1621	17.5635	31.1123	57.9082	98.2881	115.932
71.62	2.23242	6.63574	11.1641	17.5654	31.1143	57.9102	98.2881	115.941
71.72	2.23438	6.62598	11.1719	17.5752	31.1143	57.9063	98.2998	115.938
71.82	2.24219	6.63379	11.1641	17.5635	31.1221	57.9063	98.2998	115.939
71.92	2.24414	6.63379	11.166	17.5654	31.124	57.9082	98.2998	115.949
72.02	2.25195	6.63574	11.1738	17.5732	31.1318	57.918	98.2998	115.949
72.12	2.25195	6.64355	11.1641	17.5732	31.124	57.9102	98.2998	115.939
72.22	2.24023	6.64355	11.1719	17.5732	31.126	57.9121	98.2998	115.949
72.32	2.24023	6.64551	11.1738	17.5732	31.1338	57.9082	98.2998	115.959
72.42	2.24023	6.65332	11.1738	17.5752	31.1338	57.9102	98.2998	115.953
72.52	2.24219	6.65332	11.1738	17.583	31.124	57.918	98.3018	115.961
72.62	2.25	6.65332	11.1621	17.583	31.1318	57.9199	98.3096	115.951
72.72	2.25	6.64746	11.1641	17.585	31.1338	57.916	98.2979	115.949
72.82	2.25	6.65527	11.1641	17.585	31.1416	57.9082	98.2979	115.969
72.92	2.25	6.65527	11.1523	17.585	31.1338	57.9102	98.2998	115.959
73.02	2.25195	6.65723	11.1543	17.5869	31.124	57.918	98.3076	115.961
73.12	2.26172	6.65332	11.1523	17.5947	31.1318	57.9199	98.3076	115.971
73.22	2.26172	6.65332	11.1602	17.5967	31.126	57.916	98.3076	115.967
73.32	2.25391	6.65527	11.1523	17.6045	31.1338	57.918	98.3076	115.969
73.42	2.25391	6.66309	11.1543	17.6064	31.1357	57.918	98.3076	115.969
73.52	2.25391	6.66309	11.1504	17.6025	31.1318	57.9199	98.2998	115.971
73.62	2.25391	6.65527	11.1523	17.6025	31.1338	57.9277	98.2998	115.98
73.72	2.25391	6.65723	11.1543	17.6025	31.1318	57.918	98.3076	115.971
73.82	2.25391	6.66504	11.1563	17.6025	31.1338	57.9277	98.3096	115.979
73.92	2.25391	6.65332	11.1523	17.6045	31.1338	57.9219	98.3174	115.973
74.02	2.25391	6.65527	11.1465	17.6045	31.1338	57.918	98.3096	115.982
74.12	2.25391	6.66504	11.1426	17.6045	31.1357	57.9082	98.3096	115.979
74.22	2.25391	6.66699	11.1426	17.6045	31.1318	57.916	98.3096	115.98
74.32	2.25391	6.6748	11.1367	17.5928	31.1338	57.9102	98.3096	115.98
74.42	2.25391	6.6748	11.1348	17.5947	31.1338	57.9063	98.3174	115.971
74.52	2.24219	6.67676	11.1426	17.6045	31.124	57.9004	98.3115	115.979
74.62	2.24219	6.67285	11.1445	17.6045	31.1318	57.8965	98.3271	115.98
74.72	2.24219	6.67285	11.1426	17.5928	31.124	57.8906	98.3193	115.979
74.82	2.24414	6.66504	11.1504	17.5947	31.1143	57.8867	98.3193	115.98
74.92	2.25195	6.66504	11.1426	17.5947	31.1221	57.8809	98.3193	115.988
75.02	2.24414	6.66699	11.1426	17.5947	31.1123	57.8789	98.3193	115.979
75.12	2.24414	6.6748	11.1328	17.5967	31.1123	57.8887	98.3076	115.98
75.22	2.25195	6.66309	11.1328	17.6045	31.1143	57.8789	98.3076	115.982
75.32	2.24414	6.66309	11.1348	17.6045	31.1104	57.8672	98.3096	115.979
75.42	2.25195	6.66309	11.1328	17.5947	31.1123	57.8613	98.3096	115.98
75.52	2.24414	6.66504	11.127	17.6025	31.1162	57.8594	98.3096	115.99
75.62	2.24414	6.66504	11.123	17.6025	31.124	57.8691	98.2979	116
75.72	2.24414	6.66504	11.125	17.5967	31.1123	57.8594	98.2979	116
75.82	2.24414	6.66504	11.125	17.6045	31.1143	57.8672	98.2979	115.99
75.92	2.24414	6.65527	11.1152	17.6045	31.1143	57.8613	98.2979	116
76.02	2.24414	6.66309	11.1113	17.5928	31.1045	57.8574	98.2979	116.008
76.12	2.24609	6.66309	11.1133	17.5928	31.1045	57.8594	98.2881	115.998
76.22	2.25391	6.66309	11.1133	17.5928	31.0947	57.8496	98.2959	115.998
76.32	2.24219	6.65723	11.1035	17.5869	31.1045	57.8574	98.2959	116
76.42	2.25391	6.65332	11.1113	17.583	31.1006	57.8477	98.2881	116
76.52	2.25391	6.65332	11.1055	17.583	31.0928	57.8477	98.29	116.002
76.62	2.25391	6.65527	11.1016	17.585	31.083	57.8379	98.2979	116.012
76.72	2.25391	6.65527	11.0938	17.585	31.0908	57.8301	98.2979	116.01
76.82	2.24414	6.65527	11.0957	17.5869	31.085	57.8262	98.2979	116.018
76.92	2.25195	6.64551	11.0918	17.583	31.0928	57.8203	98.2861	116.012
77.02	2.25195	6.65527	11.082	17.583	31.083	57.8184	98.2861	116.02
77.12	2.25195	6.65527	11.0918	17.5713	31.0928	57.8184	98.2783	116.01
77.22	2.24414	6.65527	11.084	17.5732	31.085	57.8086	98.2783	116.012
77.32	2.24414	6.65527	11.0859	17.5732	31.0732	57.8086	98.2783	116.02
77.42	2.24414	6.64355	11.082	17.583	31.0674	57.7988	98.2783	116.01
77.52	2.24414	6.63574	11.0742	17.585	31.0752	57.8008	98.2783	116.02
77.62	2.24414	6.6377	11.0762	17.585	31.0654	57.7969	98.2666	116.008
77.72	2.23242	6.64551	11.0723	17.5869	31.0615	57.7871	98.2666	116.01
77.82	2.23242	6.63379	11.0742	17.583	31.0537	57.7891	98.2666	116.01
77.92	2.23242	6.63379	11.082	17.5771	31.0557	57.7871	98.2666	116.012
78.02	2.23242	6.63574	11.0742	17.585	31.0518	57.7813	98.2666	116.01
78.12	2.23242	6.63574	11.0645	17.585	31.0518	57.791	98.2666	116.01
78.22	2.23242	6.63574	11.0742	17.5752	31.0459	57.7988	98.2666	116.012
78.32	2.23242	6.62598	11.0742	17.583	31.0439	57.7891	98.2666	116.008
78.42	2.23242	6.63379	11.0762	17.583	31.0518	57.791	98.2588	116.01
78.52	2.22461	6.63379	11.0742	17.5771	31.0459	57.7871	98.2588	116.01
78.62	2.22461	6.63379	11.082	17.5732	31.042	57.7891	98.2588	116
78.72	2.21289	6.62598	11.0723	17.5732	31.0439	57.7891	98.2588	116.01
78.82	2.22461	6.62598	11.0801	17.5752	31.04	57.7793	98.2588	116.012
78.92	2.22461	6.61426	11.0742	17.583	31.0342	57.7871	98.2588	116.008
79.02	2.21289	6.61621	11.084	17.5752	31.042	57.7773	98.2588	116.008
79.12	2.21484	6.62402	11.0742	17.5635	31.0303	57.7852	98.2588	115.998
79.22	2.22266	6.62402	11.082	17.5537	31.0322	57.7871	98.2471	116.002
79.32	2.22266	6.62402	11.082	17.5615	31.0361	57.791	98.2471	116
79.42	2.22266	6.61621	11.0762	17.5537	31.0322	57.7988	98.249	116.008
79.52	2.22461	6.61816	11.084	17.5557	31.0322	57.8008	98.2588	116.002
79.62	2.23242	6.61426	11.0859	17.5635	31.0322	57.7969	98.2588	115.998
79.72	2.23242	6.61426	11.082	17.5635	31.0264	57.7988	98.2588	116
79.82	2.23242	6.61621	11.082	17.5537	31.0225	57.7988	98.2588	116
79.92	2.23242	6.62402	11.084	17.5635	31.0244	57.8008	98.2588	115.99
80.02	2.23438	6.62402	11.0859	17.5635	31.0342	57.8086	98.2588	116
80.12	2.24219	6.62402	11.0938	17.5635	31.042	57.7988	98.2607	115.996
80.22	2.24219	6.6123	11.082	17.5576	31.0361	57.8066	98.2666	115.99
80.32	2.23047	6.6123	11.082	17.5654	31.0439	57.8086	98.2588	115.998
80.42	2.22852	6.60449	11.0762	17.5557	31.0459	57.8086	98.2607	115.988
80.52	2.2207	6.60449	11.0723	17.5635	31.0537	57.8086	98.2666	116
80.62	2.2207	6.60449	11.0723	17.5557	31.0557	57.8105	98.2607	116.002
80.72	2.2207	6.60449	11.0625	17.5557	31.0518	57.8066	98.2666	116.01
80.82	2.22266	6.59473	11.0703	17.5459	31.0518	57.8086	98.2588	116
80.92	2.22852	6.60254	11.0703	17.5537	31.04	57.8047	98.2607	116.008
81.02	2.2207	6.60254	11.0625	17.5537	31.0342	57.8047	98.2686	116.002
81.12	2.21289	6.60254	11.0645	17.5537	31.0439	57.8066	98.2686	115.998
81.22	2.21289	6.59473	11.0742	17.5537	31.0439	57.8164	98.2686	116
81.32	2.21289	6.59668	11.0742	17.5557	31.0459	57.8184	98.2686	116
81.42	2.21289	6.60449	11.0625	17.5635	31.042	57.8262	98.2686	115.99
81.52	2.21289	6.60449	11.0645	17.5518	31.0439	57.8281	98.2822	115.998
81.62	2.21289	6.59277	11.0645	17.5518	31.0439	57.8359	98.29	115.988
81.72	2.20117	6.59277	11.0527	17.5518	31.0439	57.8359	98.29	115.996
81.82	2.20117	6.59277	11.0547	17.5439	31.0322	57.8359	98.2979	115.988
81.92	2.20313	6.59473	11.0625	17.5459	31.0342	57.8301	98.2979	115.988
82.02	2.21094	6.60449	11.0566	17.5537	31.042	57.8379	98.2979	115.99
82.12	2.20313	6.60645	11.0527	17.5537	31.0439	57.8379	98.2979	116
82.22	2.20313	6.61426	11.0527	17.5557	31.0322	57.8398	98.3096	115.99
82.32	2.20313	6.61426	11.043	17.5635	31.0322	57.8359	98.3096	116
82.42	2.20313	6.61621	11.0508	17.5635	31.0342	57.8359	98.3096	116
82.52	2.20313	6.61621	11.0508	17.5635	31.0342	57.8379	98.3174	116.002
82.62	2.19141	6.61816	11.0449	17.5635	31.0342	57.8457	98.3174	116
82.72	2.19141	6.62598	11.0527	17.5518	31.0361	57.8457	98.3174	116.002
82.82	2.19336	6.62402	11.0527	17.5518	31.0439	57.8457	98.3174	116.01
82.92	2.20117	6.60645	11.043	17.5537	31.0322	57.8477	98.3291	116
83.02	2.19336	6.61426	11.0508	17.5615	31.0342	57.8555	98.3291	116.01
83.12	2.19141	6.61426	11.0508	17.5596	31.042	57.8574	98.3291	116.01
83.22	2.17383	6.61621	11.0527	17.5439	31.042	57.8574	98.3389	116
83.32	2.18164	6.6123	11.0547	17.5439	31.0322	57.8574	98.3467	116.008
83.42	2.18164	6.6123	11.0645	17.5439	31.042	57.8574	98.3467	116.008
83.52	2.18164	6.61426	11.0547	17.5439	31.042	57.8574	98.3584	116.01
83.62	2.18164	6.62207	11.0625	17.5439	31.042	57.8594	98.3584	116.008
83.72	2.17383	6.62207	11.0625	17.5439	31.0361	57.8691	98.3584	116.01
83.82	2.17578	6.62207	11.0566	17.5439	31.0459	57.8691	98.3604	116.01
83.92	2.18359	6.62402	11.0645	17.5439	31.0537	57.8691	98.3799	116.012
84.02	2.18359	6.63184	11.0664	17.5439	31.0537	57.8691	98.3799	116.008
84.12	2.17188	6.63379	11.0625	17.5439	31.0557	57.8574	98.3799	116.01
84.22	2.17188	6.63379	11.0625	17.5322	31.0635	57.8594	98.3877	116.01
84.32	2.17188	6.63379	11.0547	17.5322	31.0635	57.8672	98.3877	116
84.42	2.17188	6.63574	11.0566	17.5322	31.0635	57.8672	98.3877	116.01
84.52	2.17188	6.63379	11.0527	17.5322	31.0635	57.8691	98.4014	116.01
84.62	2.17383	6.63379	11.0547	17.5322	31.0537	57.877	98.4092	116.01
84.72	2.18359	6.63574	11.0625	17.5322	31.0615	57.877	98.417	116.01
84.82	2.17188	6.64355	11.0527	17.5322	31.0615	57.877	98.417	116
84.92	2.17188	6.6377	11.0605	17.5322	31.0615	57.8789	98.417	116.008
85.02	2.16406	6.64551	11.0547	17.5264	31.0635	57.8789	98.417	116.01
85.12	2.16406	6.64551	11.0625	17.5342	31.0713	57.8789	98.417	116.006
85.22	2.16406	6.64746	11.0625	17.5225	31.0635	57.8789	98.417	116
85.32	2.16406	6.64355	11.0527	17.5225	31.0713	57.8691	98.417	116.01
85.42	2.16406	6.64355	11.0527	17.5225	31.0654	57.8887	98.4287	116.01
85.52	2.15234	6.64551	11.0547	17.5225	31.0615	57.8887	98.4287	116.012
85.62	2.15234	6.65332	11.0527	17.5244	31.0635	57.8887	98.4287	116.008
85.72	2.15234	6.64551	11.0527	17.5342	31.0713	57.8789	98.4287	116.01
85.82	2.15234	6.64551	11.0527	17.5342	31.0713	57.8867	98.4287	116.01
85.92	2.1543	6.64551	11.0469	17.5342	31.0635	57.8867	98.4307	116.01
86.02	2.16211	6.63574	11.043	17.5342	31.0537	57.8867	98.4365	116
86.12	2.16211	6.64355	11.0449	17.5342	31.0615	57.8867	98.4287	116.008
86.22	2.1543	6.64551	11.0527	17.5342	31.0498	57.8887	98.4365	116.01
86.32	2.1543	6.65332	11.0527	17.5342	31.0498	57.8965	98.4365	116.018
86.42	2.1543	6.65527	11.0469	17.5342	31.0498	57.8887	98.4365	116.012
86.52	2.15625	6.66309	11.0547	17.5342	31.042	57.8887	98.4365	116.008
86.62	2.16406	6.66309	11.0449	17.5264	31.0439	57.8984	98.4365	116.01
86.72	2.16406	6.66504	11.0527	17.5361	31.042	57.9063	98.4365	116.018
86.82	2.16406	6.6748	11.043	17.5361	31.042	57.9063	98.4365	116.012
86.92	2.15234	6.6748	11.0508	17.5361	31.042	57.8984	98.4385	116.008
87.02	2.15234	6.6748	11.0449	17.5361	31.0439	57.9004	98.4561	116.008
87.12	2.15234	6.67676	11.0527	17.5361	31.0518	57.9102	98.4502	116.008
87.22	2.15234	6.68457	11.0547	17.5361	31.0518	57.8984	98.458	116.01
87.32	2.1543	6.68457	11.0625	17.5244	31.0537	57.8984	98.458	116.008
87.42	2.16211	6.68457	11.0527	17.5264	31.0537	57.8984	98.4561	116.01
87.52	2.16211	6.67676	11.0625	17.5342	31.0557	57.9004	98.4482	116.01
87.62	2.16211	6.67676	11.0645	17.5342	31.0635	57.8965	98.4482	116.012
87.72	2.16406	6.67676	11.0723	17.5342	31.0635	57.8965	98.4482	116.008
87.82	2.17188	6.67871	11.0723	17.5342	31.0654	57.8965	98.4482	116.01
87.92	2.17188	6.68652	11.0723	17.5342	31.0732	57.8887	98.4482	116.01
88.02	2.17188	6.6748	11.0664	17.5225	31.0752	57.8906	98.4502	116.01
88.12	2.17188	6.67676	11.0625	17.5244	31.083	57.8984	98.458	116.012
88.22	2.17188	6.68457	11.0625	17.5322	31.083	57.9004	98.458	116.008
88.32	2.17188	6.68457	11.0645	17.5322	31.0732	57.9082	98.458	116.008
88.42	2.17188	6.67285	11.0723	17.5244	31.0811	57.9082	98.458	116.01
88.52	2.17188	6.67285	11.0664	17.5244	31.083	57.9082	98.458	116.01
88.62	2.17188	6.67285	11.0742	17.5244	31.083	57.9102	98.458	116.02
88.72	2.17383	6.66504	11.0625	17.5127	31.083	57.918	98.458	116.02
88.82	2.18164	6.66504	11.0625	17.5146	31.085	57.9063	98.458	116.008
88.92	2.17969	6.66699	11.0645	17.5225	31.0947	57.9082	98.458	116.01
89.02	2.17188	6.6748	11.0723	17.5225	31.0947	57.9082	98.46	116.018
89.12	2.17188	6.6748	11.0625	17.5244	31.085	57.9082	98.4561	116.012
89.22	2.17188	6.6748	11.0703	17.5322	31.0928	57.9082	98.4561	116.008
89.32	2.17383	6.6748	11.0703	17.5322	31.0928	57.9102	98.4561	116.01
89.42	2.18164	6.67676	11.0723	17.5264	31.0869	57.918	98.4561	116.02
89.52	2.17188	6.67285	11.0801	17.5342	31.0947	57.918	98.4561	116.01
89.62	2.16602	6.67285	11.0723	17.5342	31.0947	57.9199	98.4561	116.018
89.72	2.17383	6.66504	11.0723	17.5342	31.083	57.9277	98.4561	116.018
89.82	2.17383	6.66504	11.0742	17.5361	31.083	57.9297	98.4561	116.012
89.92	2.17383	6.66504	11.0723	17.5439	31.083	57.9375	98.4561	116.02
90.02	2.17383	6.66504	11.0723	17.5439	31.085	57.9375	98.4561	116.021
90.12	2.17383	6.65332	11.0645	17.5459	31.0928	57.9375	98.4561	116.018
90.22	2.17383	6.65332	11.0664	17.5537	31.0811	57.9277	98.4561	116.02
90.32	2.17383	6.65332	11.0742	17.5537	31.0811	57.9375	98.458	116.027
90.42	2.17383	6.64746	11.0742	17.5537	31.0732	57.9395	98.4678	116.021
90.52	2.17383	6.65527	11.0625	17.5439	31.0752	57.9473	98.4678	116.029
90.62	2.16211	6.65527	11.0625	17.5537	31.083	57.9473	98.4658	116.02
90.72	2.16211	6.64355	11.0645	17.5537	31.083	57.9473	98.458	116.027
90.82	2.16211	6.64355	11.0723	17.5557	31.085	57.9492	98.4795	116.029
90.92	2.16406	6.64355	11.0723	17.5635	31.0928	57.957	98.4795	116.029
91.02	2.17188	6.64355	11.0645	17.5635	31.083	57.9492	98.4795	116.029
91.12	2.18359	6.63574	11.0664	17.5654	31.0908	57.9512	98.4795	116.02
91.22	2.17188	6.63574	11.0742	17.5732	31.0908	57.959	98.4795	116.029
91.32	2.17383	6.63574	11.0645	17.5732	31.083	57.9473	98.4795	116.018
91.42	2.18164	6.63574	11.0723	17.5732	31.085	57.9492	98.4795	116.02
91.52	2.18164	6.63574	11.0742	17.5674	31.0928	57.957	98.4678	116.027
91.62	2.18164	6.63574	11.082	17.5752	31.0928	57.957	98.4678	116.021
91.72	2.18164	6.6377	11.082	17.5752	31.0928	57.9512	98.4795	116.029
91.82	2.18164	6.64551	11.0762	17.5635	31.0928	57.959	98.4795	116.018
91.92	2.18164	6.63379	11.084	17.5654	31.083	57.9668	98.4697	116.018
92.02	2.18164	6.63379	11.084	17.5732	31.0928	57.9609	98.4775	116.012
92.12	2.18164	6.63379	11.0742	17.5732	31.0928	57.957	98.4775	116.02
92.22	2.18164	6.63379	11.082	17.5674	31.0928	57.959	98.4775	116.02
92.32	2.16992	6.62207	11.082	17.5752	31.0947	57.9551	98.4775	116.021
92.42	2.16992	6.62207	11.084	17.5752	31.1025	57.9551	98.4775	116.018
92.52	2.16992	6.61426	11.0801	17.5771	31.1025	57.9492	98.4795	116.018
92.62	2.16211	6.61621	11.0723	17.5732	31.0967	57.959	98.4873	116.02
92.72	2.16406	6.62402	11.0723	17.5732	31.0928	57.9473	98.4873	116.021
92.82	2.17383	6.62402	11.0723	17.5732	31.0928	57.9473	98.4873	116.018
92.92	2.17383	6.62402	11.0605	17.5615	31.0928	57.9473	98.4873	116.018
93.02	2.17383	6.62402	11.0547	17.5635	31.0928	57.9414	98.4795	116.02
93.12	2.17383	6.6123	11.0645	17.5635	31.0947	57.9492	98.4795	116.02
93.22	2.17383	6.6123	11.0645	17.5635	31.0947	57.9375	98.4795	116.021
93.32	2.17383	6.6123	11.0527	17.5635	31.0947	57.9395	98.4795	116.02
93.42	2.16211	6.61426	11.0547	17.5635	31.083	57.9395	98.4795	116.02
93.52	2.16211	6.62402	11.0625	17.5518	31.085	57.9297	98.4678	116.01
93.62	2.1543	6.61621	11.0547	17.5537	31.0811	57.9375	98.4678	116.018
93.72	2.1543	6.61621	11.0566	17.5635	31.0811	57.9258	98.4678	116.012
93.82	2.1543	6.60449	11.0527	17.5635	31.0811	57.9258	98.4678	116.02
93.92	2.1543	6.60449	11.0547	17.5654	31.0732	57.9199	98.4697	116.02
94.02	2.1543	6.60449	11.0625	17.5732	31.0615	57.916	98.4775	116.01
94.12	2.1543	6.60449	11.0566	17.5732	31.0615	57.916	98.4697	116.018
94.22	2.1543	6.60449	11.0527	17.5732	31.0537	57.9102	98.4697	116.01
94.32	2.15625	6.60449	11.0527	17.5752	31.0557	57.918	98.4697	116
94.42	2.15234	6.60449	11.043	17.583	31.0518	57.9063	98.4697	116.008
94.52	2.15234	6.60449	11.0508	17.5752	31.0518	57.9082	98.4697	116.002
94.62	2.15234	6.60449	11.043	17.5752	31.0439	57.916	98.4697	116.01
94.72	2.15234	6.59668	11.0449	17.5771	31.0459	57.916	98.4697	116
94.82	2.15234	6.59863	11.0527	17.5732	31.042	57.9102	98.458	116.008
94.92	2.15234	6.59473	11.043	17.5732	31.042	57.9063	98.4717	116.002
95.02	2.15234	6.59473	11.0508	17.5732	31.042	57.8984	98.4795	116.01
95.12	2.1543	6.59473	11.043	17.5752	31.0322	57.8867	98.4795	116.01
95.22	2.16211	6.59473	11.0449	17.5752	31.0322	57.8887	98.4795	116
95.32	2.16211	6.58301	11.043	17.5635	31.0322	57.8867	98.4795	116.008
95.42	2.1543	6.58301	11.043	17.5635	31.0205	57.8789	98.4795	116.008
95.52	2.1543	6.57715	11.0371	17.5654	31.0146	57.8789	98.4678	115.998
95.62	2.1543	6.58496	11.0449	17.5732	31.0225	57.8672	98.4697	116
95.72	2.1543	6.58496	11.0469	17.5615	31.0107	57.8672	98.4775	116
95.82	2.1543	6.58496	11.043	17.5615	31.0107	57.8613	98.4775	116.002
95.92	2.1543	6.58496	11.043	17.5635	31.0029	57.8691	98.4775	115.998
96.02	2.1543	6.58691	11.0332	17.5635	30.9932	57.8691	98.4697	116
96.12	2.1543	6.59473	11.041	17.5635	31.0029	57.8574	98.4697	116.008
96.22	2.15625	6.59473	11.043	17.5635	31.0049	57.8516	98.4697	116.01
96.32	2.16406	6.59473	11.043	17.5635	31.0127	57.8594	98.458	116.01
96.42	2.16406	6.59473	11.0449	17.5635	31.0068	57.8477	98.458	116.01
96.52	2.17188	6.59473	11.0527	17.5518	31.0029	57.8418	98.4463	116
96.62	2.16406	6.58301	11.041	17.5518	31.0049	57.8379	98.458	116.008
96.72	2.16406	6.58496	11.043	17.5439	31.001	57.8379	98.4482	116.002
96.82	2.16406	6.59277	11.043	17.5439	30.9932	57.8262	98.4541	116.01
96.92	2.16406	6.58496	11.043	17.5439	30.9932	57.8203	98.4385	116.012
97.02	2.16406	6.59473	11.0332	17.5439	30.9834	57.8281	98.4385	116.008
97.12	2.16406	6.59473	11.041	17.5459	30.9834	57.8164	98.4385	116.008
97.22	2.16406	6.59473	11.041	17.542	30.9834	57.8184	98.4385	115.998
97.32	2.16406	6.59473	11.0332	17.542	30.9854	57.8262	98.4385	115.998
97.42	2.16406	6.59668	11.0215	17.542	30.9814	57.8184	98.4404	116
97.52	2.16406	6.60254	11.0234	17.5342	30.9834	57.8203	98.4365	116.012
97.62	2.16406	6.59473	11.0332	17.5361	30.9834	57.8164	98.4346	116.008
97.72	2.16406	6.59668	11.0273	17.5459	30.9854	57.8164	98.4287	116.01
97.82	2.16602	6.60449	11.0234	17.5459	30.9932	57.8164	98.4365	116.01
97.92	2.17383	6.60449	11.0234	17.5459	30.9932	57.8105	98.4365	116.01
98.02	2.17383	6.60449	11.0254	17.5342	30.9834	57.8184	98.4365	116
98.12	2.17383	6.60645	11.0215	17.5361	30.9932	57.8086	98.4287	116.008
98.22	2.17188	6.61426	11.0215	17.5439	30.9932	57.8164	98.4287	116.01
98.32	2.16406	6.60254	11.0234	17.5439	30.9873	57.8047	98.4287	116.012
98.42	2.16406	6.60254	11.0313	17.5439	30.9951	57.7969	98.4287	116.02
98.52	2.16602	6.60254	11.0332	17.5439	30.9971	57.7969	98.4287	116.021
98.62	2.17383	6.59473	11.0332	17.5361	30.9932	57.7988	98.4287	116.018
98.72	2.17383	6.59668	11.0332	17.5439	30.9932	57.7969	98.4287	116.018
98.82	2.17383	6.60645	11.0352	17.5459	30.9814	57.791	98.4287	116.02
98.92	2.17383	6.59473	11.043	17.5459	30.9814	57.7988	98.4287	116.021
99.02	2.17383	6.59473	11.043	17.5459	30.9756	57.7871	98.4287	116.031
99.12	2.17383	6.59473	11.0449	17.5459	30.9834	57.7891	98.4287	116.02
99.22	2.17383	6.58691	11.0527	17.5342	30.9834	57.7969	98.4287	116.02
99.32	2.17383	6.58691	11.041	17.5361	30.9736	57.7891	98.4287	116.021
99.42	2.17383	6.5752	11.043	17.5439	30.9814	57.791	98.4189	116.018
99.52	2.17383	6.58691	11.043	17.5342	30.9834	57.7988	98.4268	116.02
99.62	2.17383	6.5752	11.043	17.54	30.9912	57.7871	98.4268	116.027
99.72	2.17383	6.57715	11.0449	17.5244	30.9834	57.7891	98.4268	116.02
99.82	2.17383	6.58496	11.0527	17.5264	30.9854	57.7969	98.4268	116.021
99.92	2.17578	6.58496	11.0527	17.5342	30.9951	57.7891	98.4287	116.029
100.02	2.18359	6.58691	11.041	17.5225	30.9912	57.7793	98.4385	116.018
100.12	2.18359	6.58301	11.041	17.5225	30.9912	57.7871	98.4385	116.02
100.22	2.18359	6.58301	11.041	17.5146	30.9912	57.7773	98.4385	116.027
100.32	2.18164	6.58301	11.041	17.5146	30.9932	57.7852	98.4385	116.02
100.42	2.17383	6.58496	11.0352	17.5166	30.9951	57.7773	98.4385	116.021
100.52	2.17383	6.58496	11.0449	17.5127	30.9834	57.7773	98.4307	116.029
100.62	2.17383	6.58496	11.0449	17.5127	30.9854	57.7773	98.4385	116.029
100.72	2.16406	6.59473	11.0449	17.5127	31.0049	57.7773	98.4307	116.02
100.82	2.18359	6.59473	11.0332	17.5127	30.9932	57.7793	98.4307	116.029
100.92	2.17188	6.59473	11.0332	17.5127	30.9932	57.7754	98.4307	116.029
101.02	2.17188	6.59473	11.0332	17.5127	30.9951	57.7773	98.4307	116.018
101.12	2.17188	6.59473	11.0352	17.5068	31.0029	57.7871	98.4307	116.02
101.22	2.17383	6.59473	11.0352	17.5146	31.0029	57.7813	98.4307	116.027
101.32	2.18164	6.59473	11.0352	17.5146	31.0049	57.7891	98.4307	116.021
101.42	2.18164	6.59473	11.0234	17.5029	31.001	57.791	98.4307	116.033
101.52	2.17969	6.59668	11.0234	17.5029	31.001	57.7988	98.4307	116.029
101.62	2.17188	6.59277	11.0234	17.4951	31.001	57.7871	98.4307	116.029
101.72	2.17383	6.59277	11.0234	17.4951	31.0029	57.7891	98.4307	116.029
101.82	2.18164	6.58496	11.0117	17.4932	31.0029	57.7969	98.4307	116.02
101.92	2.18164	6.58496	11.0039	17.4736	31.0049	57.7969	98.4307	116.02
102.02	2.18164	6.58496	11.0039	17.4736	31.0127	57.791	98.4307	116.02
102.12	2.18164	6.58496	11.0059	17.4736	31.0146	57.7988	98.4307	116.021
102.22	2.18164	6.59277	11.002	17.4736	31.0107	57.7988	98.4307	116.02
102.32	2.18359	6.59277	11.002	17.4639	31.0107	57.7891	98.4326	116.027
102.42	2.18359	6.59473	11.002	17.4717	31.0107	57.7969	98.4482	116.027
102.52	2.18359	6.60254	11.002	17.4717	31.0107	57.7969	98.4482	116.029
102.62	2.18359	6.59473	11.002	17.4717	31.0127	57.7969	98.4482	116.037
102.72	2.17188	6.59473	11.0039	17.4736	31.0205	57.7988	98.4482	116.031
102.82	2.17188	6.59473	11.0039	17.4814	31.0205	57.8066	98.4482	116.039
102.92	2.17188	6.59473	11.0039	17.4736	31.0146	57.8066	98.4482	116.041
103.02	2.17188	6.59473	11.0039	17.4756	31.0205	57.8066	98.46	116.037
103.12	2.17188	6.58301	11.0039	17.4834	31.0146	57.8086	98.46	116.037
103.22	2.17188	6.58301	10.9922	17.4834	31.0225	57.8086	98.46	116.029
103.32	2.17188	6.58301	10.9922	17.4834	31.0225	57.8086	98.46	116.031
103.42	2.16016	6.58301	10.9941	17.4834	31.0107	57.8086	98.46	116.041
103.52	2.16016	6.58301	11.002	17.4834	31.0107	57.8086	98.46	116.031
103.62	2.16016	6.58496	10.9941	17.4834	31.0127	57.7969	98.46	116.039
103.72	2.1582	6.58496	10.9941	17.4834	31.0225	57.7988	98.4678	116.039
103.82	2.15039	6.58496	10.9941	17.4834	31.0146	57.8086	98.46	116.041
103.92	2.15039	6.58496	10.9961	17.4834	31.0146	57.8086	98.4678	116.037
104.02	2.15039	6.58496	10.9922	17.4834	31.0166	57.8086	98.4678	116.039
104.12	2.14258	6.58496	10.9922	17.4834	31.0127	57.8086	98.4795	116.039
104.22	2.14258	6.58496	10.9922	17.4834	31.0127	57.8086	98.4795	116.041
104.32	2.14453	6.58496	10.9805	17.4834	31.0127	57.8086	98.4795	116.049
104.42	2.15039	6.58496	10.9824	17.4834	31.0127	57.8086	98.4795	116.051
104.52	2.14258	6.58496	10.9824	17.4834	31.0146	57.8086	98.4795	116.059
104.62	2.14258	6.57324	10.9824	17.4834	31.0225	57.8105	98.4795	116.049
104.72	2.14258	6.58301	10.9707	17.4834	31.0225	57.8184	98.4795	116.057
104.82	2.14258	6.57715	10.9707	17.4854	31.0244	57.8184	98.4873	116.049
104.92	2.14258	6.58496	10.9727	17.4951	31.0322	57.8184	98.4873	116.051
105.02	2.14258	6.58496	10.9727	17.4951	31.0322	57.8184	98.4873	116.059
105.12	2.14258	6.58496	10.9727	17.4951	31.0342	57.8184	98.499	116.059
105.22	2.14258	6.58496	10.9727	17.4834	31.042	57.8184	98.499	116.061
105.32	2.14258	6.58691	10.9746	17.4951	31.042	57.8184	98.499	116.059
105.42	2.14258	6.58496	10.9727	17.4951	31.042	57.8184	98.5107	116.059
105.52	2.14258	6.58496	10.9727	17.4932	31.0342	57.8184	98.5107	116.061
105.62	2.14258	6.59668	10.9746	17.4834	31.0361	57.8203	98.5107	116.061
105.72	2.13086	6.58496	10.9824	17.4834	31.0439	57.8164	98.5186	116.063
105.82	2.13086	6.58496	10.9746	17.4834	31.0439	57.8164	98.5186	116.059
105.92	2.13086	6.58691	10.9766	17.4834	31.0439	57.8164	98.5186	116.059
106.02	2.13086	6.59473	10.9844	17.4834	31.0322	57.8301	98.5186	116.051
106.12	2.13086	6.58691	10.9844	17.4834	31.0342	57.8379	98.5283	116.053
106.22	2.13086	6.58691	10.9746	17.4854	31.04	57.8379	98.5205	116.061
106.32	2.13086	6.58691	10.9824	17.4951	31.0342	57.8379	98.5205	116.061
106.42	2.13086	6.58691	10.9824	17.4951	31.042	57.8379	98.5205	116.063
106.52	2.13086	6.58691	10.9844	17.4951	31.042	57.8379	98.5205	116.059
106.62	2.12305	6.5752	10.9844	17.4951	31.0303	57.8398	98.5205	116.059
106.72	2.12305	6.5752	10.9727	17.4834	31.042	57.8477	98.5283	116.059
106.82	2.12305	6.5752	10.9746	17.4951	31.0322	57.8496	98.5283	116.061
106.92	2.12305	6.5752	10.9824	17.4834	31.04	57.8574	98.5283	116.068
107.02	2.12305	6.5752	10.9707	17.4834	31.04	57.8574	98.54	116.059
107.12	2.12305	6.57715	10.9707	17.4834	31.0518	57.8574	98.542	116.066
107.22	2.12109	6.58496	10.9727	17.4834	31.0518	57.8574	98.5498	116.059
107.32	2.11328	6.58496	10.9805	17.4834	31.0537	57.8574	98.5576	116.059
107.42	2.11328	6.57324	10.9805	17.4834	31.0635	57.8594	98.5576	116.061
107.52	2.11328	6.5752	10.9746	17.4834	31.0518	57.8555	98.5576	116.068
107.62	2.11328	6.58105	10.9824	17.4834	31.0518	57.8555	98.5693	116.07
107.72	2.11328	6.5752	10.9824	17.4854	31.0518	57.8672	98.5693	116.078
107.82	2.10156	6.59473	10.9844	17.4932	31.0537	57.8672	98.5693	116.066
107.92	2.10156	6.58301	10.9941	17.4932	31.0537	57.8672	98.5693	116.066
108.02	2.10156	6.58496	10.9941	17.4932	31.0537	57.8672	98.5771	116.068
108.12	2.10156	6.58496	10.9844	17.4932	31.0537	57.8789	98.5752	116.078
108.22	2.10156	6.58496	10.9922	17.4951	31.0537	57.8789	98.5674	116.078
108.32	2.09961	6.58496	10.9941	17.5029	31.0537	57.8789	98.5674	116.07
108.42	2.0918	6.5752	10.9941	17.5029	31.0537	57.8672	98.5674	116.072
108.52	2.0918	6.58301	10.9941	17.5029	31.0537	57.8789	98.5674	116.08
108.62	2.0918	6.58301	10.9941	17.5029	31.0557	57.8672	98.5791	116.08
108.72	2.0918	6.58301	10.9941	17.5029	31.0635	57.8672	98.5771	116.068
108.82	2.09375	6.58301	10.9844	17.5029	31.0635	57.8672	98.5674	116.07
108.92	2.11133	6.58301	10.9922	17.5029	31.0635	57.8691	98.5674	116.078
109.02	2.10352	6.58496	10.9922	17.5029	31.0635	57.877	98.5791	116.078
109.12	2.09375	6.59277	10.9941	17.4951	31.0518	57.877	98.5791	116.078
109.22	2.10156	6.59277	11.002	17.4951	31.0518	57.877	98.5791	116.07
109.32	2.10156	6.59473	11.002	17.4951	31.0537	57.877	98.5791	116.07
109.42	2.10156	6.60254	10.9961	17.4951	31.0615	57.877	98.5791	116.07
109.52	2.10156	6.60254	11.0039	17.4951	31.0615	57.8789	98.5869	116.061
109.62	2.10156	6.60254	11.0039	17.4971	31.0537	57.8867	98.5869	116.068
109.72	2.10156	6.59473	11.0039	17.5049	31.0615	57.8867	98.5869	116.068
109.82	2.10352	6.59668	10.9922	17.5049	31.0615	57.8867	98.5869	116.068
109.92	2.10352	6.60449	10.9941	17.4932	31.0615	57.8867	98.5869	116.07
110.02	2.10352	6.59277	11.002	17.4932	31.0635	57.8867	98.5869	116.076
110.12	2.10352	6.59277	11.002	17.4932	31.0713	57.8867	98.5869	116.063
110.22	2.0918	6.59277	11.002	17.4932	31.0713	57.8887	98.5869	116.07
110.32	2.0918	6.59473	11.002	17.4932	31.0635	57.8984	98.5986	116.07
110.42	2.0918	6.60449	11.002	17.4932	31.0635	57.8984	98.5986	116.059
110.52	2.0918	6.60449	10.9941	17.4932	31.0635	57.8984	98.5986	116.059
110.62	2.0918	6.59668	10.9961	17.4951	31.0654	57.8984	98.5986	116.061
110.72	2.0918	6.59863	11.0039	17.5029	31.0732	57.8984	98.5986	116.068
110.82	2.0918	6.59473	10.9922	17.5029	31.0732	57.8984	98.5986	116.057
110.92	2.09375	6.59473	10.9922	17.5029	31.0732	57.8984	98.5986	116.057
111.02	2.10156	6.59668	10.9922	17.5029	31.0635	57.9004	98.5986	116.057
111.12	2.0918	6.60449	10.9922	17.4951	31.0713	57.9082	98.5986	116.049
111.22	2.08398	6.60449	10.9922	17.5029	31.0713	57.9082	98.5986	116.051
111.32	2.08594	6.60449	10.9805	17.5029	31.0635	57.9082	98.5986	116.059
111.42	2.08203	6.59473	10.9824	17.5029	31.0713	57.9082	98.5986	116.059
111.52	2.08203	6.60254	10.9902	17.5029	31.0635	57.9102	98.6064	116.047
111.62	2.08203	6.60254	10.9824	17.5029	31.0635	57.918	98.5986	116.049
111.72	2.08203	6.60254	10.9824	17.5029	31.0635	57.9297	98.5986	116.057
111.82	2.08203	6.60254	10.9824	17.5029	31.0654	57.9277	98.5986	116.057
111.92	2.08203	6.59668	10.9824	17.4971	31.0732	57.9199	98.5986	116.057
112.02	2.08203	6.60449	10.9707	17.5049	31.0732	57.9102	98.6064	116.057
112.12	2.08203	6.60449	10.9707	17.5049	31.0732	57.918	98.6064	116.051
112.22	2.07031	6.60449	10.9707	17.5049	31.0732	57.918	98.6064	116.061
112.32	2.07031	6.60449	10.9629	17.5049	31.0615	57.918	98.6064	116.061
112.42	2.08203	6.59473	10.9648	17.5049	31.0732	57.918	98.6064	116.061
112.52	2.08398	6.60254	10.9629	17.5068	31.0615	57.9199	98.6064	116.051
112.62	2.08203	6.60254	10.9629	17.5029	31.0635	57.9277	98.6182	116.057
112.72	2.0918	6.60254	10.9629	17.5146	31.0732	57.916	98.6182	116.051
112.82	2.07031	6.60254	10.9629	17.5029	31.0732	57.916	98.6182	116.059
112.92	2.08398	6.59668	10.9629	17.5029	31.0732	57.916	98.6064	116.059
113.02	2.09375	6.60449	10.9629	17.5049	31.0654	57.916	98.6064	116.059
113.12	2.08203	6.60449	10.9648	17.5127	31.0654	57.916	98.6064	116.061
113.22	2.08203	6.60449	10.9648	17.5127	31.0537	57.9082	98.6064	116.068
113.32	2.09375	6.60449	10.9648	17.5127	31.0537	57.9063	98.6045	116.068
113.42	2.08203	6.60449	10.9648	17.5127	31.0557	57.8984	98.5967	116.068
113.52	2.08203	6.60645	10.9531	17.5127	31.0635	57.8984	98.5967	116.068
113.62	2.08203	6.60254	10.9551	17.5127	31.0518	57.8984	98.5967	116.068
113.72	2.08203	6.60254	10.9629	17.5146	31.0518	57.9004	98.5967	116.061
113.82	2.08203	6.60254	10.9512	17.5244	31.0439	57.9082	98.5967	116.061
113.92	2.08203	6.60254	10.9512	17.5244	31.0537	57.9082	98.5986	116.061
114.02	2.08203	6.60254	10.9512	17.5244	31.0537	57.8965	98.6064	116.061
114.12	2.09375	6.60254	10.9434	17.5244	31.0537	57.8965	98.6064	116.049
114.22	2.08203	6.60254	10.9434	17.5146	31.0537	57.8887	98.5986	116.051
114.32	2.08203	6.60254	10.9453	17.5225	31.0537	57.8887	98.6064	116.059
114.42	2.08203	6.60254	10.9531	17.5225	31.0557	57.8906	98.5986	116.059
114.52	2.08203	6.59473	10.9531	17.5225	31.0635	57.8867	98.5986	116.059
114.62	2.08203	6.59473	10.9531	17.5225	31.0635	57.8867	98.5986	116.047
114.72	2.08203	6.59668	10.9434	17.5225	31.0518	57.8867	98.5986	116.047
114.82	2.08203	6.59473	10.9512	17.5166	31.0518	57.8867	98.5986	116.047
114.92	2.07422	6.59473	10.9512	17.5244	31.0439	57.8867	98.5869	116.039
115.02	2.07617	6.59473	10.9434	17.5244	31.0439	57.8867	98.5869	116.039
115.12	2.08203	6.59473	10.9434	17.5244	31.0322	57.8789	98.5869	116.041
115.22	2.07422	6.59473	10.9316	17.5127	31.0322	57.8691	98.5791	116.049
115.32	2.07617	6.58691	10.9316	17.5127	31.0342	57.877	98.5791	116.049
115.42	2.08203	6.58691	10.9316	17.5049	31.042	57.877	98.5811	116.051
115.52	2.07422	6.5752	10.9336	17.5049	31.042	57.8652	98.5791	116.047
115.62	2.07617	6.57715	10.9336	17.4932	31.0342	57.8574	98.5771	116.047
115.72	2.08398	6.58496	10.9336	17.4951	31.0225	57.8574	98.5557	116.049
115.82	2.08398	6.58496	10.9219	17.5029	31.0225	57.8457	98.5674	116.047
115.92	2.08203	6.58496	10.9219	17.5029	31.0225	57.8379	98.5576	116.041
116.02	2.0625	6.57324	10.9219	17.5049	31.0107	57.8398	98.5654	116.049
116.12	2.0625	6.57324	10.9238	17.5049	31.0029	57.8477	98.5557	116.049
116.22	2.07422	6.57324	10.9238	17.5049	31.0029	57.8359	98.5479	116.049
116.32	2.06445	6.56738	10.9238	17.4951	31.0049	57.8359	98.5479	116.051
116.42	2.07227	6.5752	10.9141	17.5029	31.0127	57.8164	98.5479	116.059
116.52	2.07227	6.5752	10.9219	17.5029	31.0127	57.8301	98.5479	116.059
116.62	2.07227	6.5752	10.9219	17.4951	31.0127	57.8262	98.5479	116.059
116.72	2.07227	6.5752	10.9102	17.4971	31.0029	57.8262	98.5498	116.059
116.82	2.07227	6.5752	10.9102	17.4932	31.0029	57.8184	98.5479	116.061
116.92	2.07227	6.56348	10.9102	17.4932	31.0049	57.7949	98.54	116.07
117.02	2.07227	6.56348	10.9102	17.4834	31.0127	57.7871	98.5381	116.07
117.12	2.07422	6.57715	10.9043	17.4834	31.0127	57.7871	98.5166	116.07
117.22	2.08008	6.57324	10.9219	17.4854	31.001	57.7676	98.5166	116.07
117.32	2.07227	6.57324	10.9141	17.4951	31.001	57.7285	98.5107	116.059
117.42	2.07422	6.57324	10.8945	17.4834	30.9951	57.7051	98.501	116.039
117.52	2.08203	6.58496	10.8965	17.4834	31.0029	57.6973	98.501	116.041
117.62	2.07422	6.57324	10.9043	17.4756	31.0029	57.6973	98.4893	116.049
117.72	2.07422	6.57324	10.9043	17.458	30.9912	57.6973	98.4873	116.029
117.82	2.07422	6.56543	10.9043	17.4463	30.9736	57.6855	98.4658	116.018
117.92	2.0625	6.57129	10.9043	17.4463	30.9639	57.6777	98.4463	116.018
118.02	2.0625	6.55762	10.8926	17.4541	30.9443	57.6582	98.458	116.018
118.12	2.05469	6.56543	10.8848	17.4346	30.9326	57.6484	98.4463	116.02
118.22	2.05469	6.55371	10.873	17.415	30.9326	57.6387	98.3682	115.988
118.32	2.04492	6.54785	10.8359	17.3838	30.8936	57.5176	98.1572	115.881
118.42	2.0332	6.52441	10.8125	17.3271	30.7861	57.3203	97.835	115.768
118.52	2.0332	6.47168	10.7617	17.2432	30.6514	57.0977	97.4795	115.672
118.62	2.01367	6.42676	10.7344	17.1553	30.5244	56.8398	97.1611	115.598
118.72	1.97656	6.40332	10.6719	17.0869	30.4033	56.6074	96.8682	115.549
118.82	1.95313	6.36621	10.6328	17.0264	30.2627	56.3594	96.6045	115.521
118.92	1.92188	6.33301	10.5977	16.9443	30.124	56.1484	96.3779	115.51
119.02	1.89453	6.2959	10.5625	16.876	30.0049	55.959	96.1865	115.484
119.12	1.88672	6.24707	10.4902	16.7549	29.874	55.6074	95.6768	115.348
119.22	1.80078	6.19824	10.3809	16.5127	29.6553	55.252	95.3584	115.365
119.32	1.80273	5.96094	10.4219	16.4941	29.5332	55.168	95.6973	115.659
119.42	1.55469	5.38574	9.79199	15.5654	29.6553	55.2773	96.1787	115.9
119.52	1.10449	4.43066	8.2793	15.0967	28.9951	55.3066	95.1064	115.223
119.62	0.498047	3.28516	6.03418	12.4121	26.5479	52.5996	89.4258	110.507
119.72	-0.158203	2.2793	3.3584	8.71289	22.3242	45.8955	77.9795	99.4873
119.82	-0.650391	1.88477	0.567383	4.65332	16.9678	36.2305	63.1279	83.6582
119.92	-0.625	1.67188	-1.26855	2.06934	10.8232	28.0488	50.1338	69.498
120.02	-0.544922	1.42773	-1.0957	2.27344	5.65918	22.752	46.0186	60.8271
120.12	-0.78125	1.16797	0.0888672	3.85156	6.53125	25.6563	52.29	64.5781
120.22	-0.830078	1.08691	2.16016	6.36426	12.3506	32.3721	61.8193	73.4199
120.32	-0.740234	1.24316	4.73926	9.44824	18.5254	37.8691	65.5713	79.7568
120.42	-0.318359	1.71582	6.84082	10.7256	20.9424	37.5605	62.4072	77.4775
120.52	0.0175781	2.58301	6.5332	10.3447	19.6357	35.3896	57.7832	71.4492
120.62	0.394531	3.05176	5.72949	9.25195	17.7266	32.1836	53.0098	65.0947
120.72	0.513672	2.9209	5.33203	8.58691	16.4111	29.2979	48.249	59.2588
120.82	0.380859	2.59473	4.71094	7.76563	14.9229	27.1143	44.0791	54.6582
120.92	0.335938	2.31738	4.19141	7.09863	13.6318	24.8691	40.3711	49.9053
121.02	0.242188	2.05762	3.76563	6.4873	12.79	22.8818	37.0693	45.6523
121.12	0.142578	1.80957	3.38672	5.9502	11.7334	21.04	34.3506	41.7383
121.22	0.0976563	1.61816	3.09961	5.50098	10.7959	19.5879	31.4902	38.125
121.32	0.0800781	1.50879	2.86133	5.09277	9.95996	18.0547	29.0332	35.2783
121.42	0.09375	1.3916	2.625	4.72754	9.24512	16.7012	26.8418	32.3994
121.52	0.0546875	1.28027	2.43945	4.40137	8.59082	15.4863	24.8682	29.8262
121.62	0.0683594	1.18262	2.26367	4.08887	7.9834	14.3848	23.3389	27.501
121.72	0.0546875	1.10449	2.12109	3.81152	7.40332	13.3867	21.71	25.3906
121.82	0.0410156	0.991211	1.97656	3.54785	6.90918	12.4883	20.2451	23.4609
121.92	0.0214844	0.93457	1.83008	3.2998	6.4502	11.6543	18.9092	21.9531
122.02	0.00195	0.881836	1.70898	3.10059	6.0127	10.8867	17.6768	20.3574
122.12	-0.0214844	0.838867	1.5918	2.89551	5.61426	10.1719	16.5713	18.8809
122.22	-0.0371094	0.786133	1.5	2.70801	5.27441	9.53906	15.5674	17.5508
122.32	-0.0429688	0.760742	1.40039	2.54004	4.93262	8.94141	14.6201	16.3359
122.42	-0.0371094	0.733398	1.32227	2.37793	4.62793	8.41992	13.7783	15.1836
122.52	-0.0449219	0.709961	1.23828	2.23145	4.34863	7.95313	13.001	14.1719
122.62	-0.0566406	0.661133	1.16797	2.09863	4.0791	7.5	12.2744	13.2227
122.72	-0.0585938	0.624023	1.08008	1.97168	3.84277	7.08203	11.6318	12.3594
122.82	-0.0683594	0.583008	1.01172	1.84082	3.6416	6.70313	11.0127	11.5625
122.92	-0.0703125	0.553711	0.970703	1.7334	3.45801	6.3457	10.4541	10.8438
123.02	-0.078125	0.522461	0.921875	1.6416	3.27051	6.05664	9.95215	10.1777
123.12	-0.078125	0.493164	0.873047	1.54004	3.12988	5.76367	9.47559	9.56445
123.22	-0.0800781	0.47168	0.832031	1.47949	2.9502	5.50391	9.0459	9.01563
123.32	-0.0898438	0.444336	0.800781	1.42285	2.81152	5.25586	8.6416	8.51563
123.42	-0.0976563	0.442383	0.779297	1.33105	2.71191	5.0332	8.26465	8.03516
123.52	-0.0996094	0.413086	0.759766	1.28223	2.60059	4.81641	7.91699	7.625
123.62	-0.107422	0.405273	0.742188	1.2334	2.47949	4.60547	7.59277	7.22656
123.72	-0.107422	0.40332	0.712891	1.17285	2.39941	4.43359	7.32324	6.88281
123.82	-0.121094	0.381836	0.691406	1.13184	2.31152	4.25586	7.06543	6.55664
123.92	-0.117188	0.37207	0.669922	1.06934	2.21777	4.10547	6.8252	6.26367
124.02	-0.119141	0.362305	0.650391	1.03223	2.12988	3.98633	6.63574	5.95508
124.12	-0.126953	0.352539	0.640625	0.991211	2.06152	3.83398	6.44238	5.69727
124.22	-0.126953	0.344727	0.619141	0.961914	1.99316	3.71484	6.26465	5.47656
124.32	-0.128906	0.342773	0.603516	0.94043	1.9502	3.62305	6.08691	5.27539
124.42	-0.125	0.321289	0.589844	0.891602	1.87012	3.53516	5.93652	5.07813
124.52	-0.138672	0.311523	0.578125	0.862305	1.7998	3.44141	5.80566	4.88477
124.62	-0.136719	0.301758	0.552734	0.833008	1.73145	3.3457	5.67676	4.71875
124.72	-0.136719	0.303711	0.542969	0.803711	1.69043	3.27539	5.55762	4.55664
124.82	-0.136719	0.295898	0.53125	0.801758	1.6416	3.18945	5.46582	4.41797
124.92	-0.138672	0.293945	0.521484	0.780273	1.59277	3.125	5.35449	4.26758
125.02	-0.146484	0.28418	0.5	0.762695	1.5498	3.06836	5.25488	4.14648
125.12	-0.148438	0.274414	0.501953	0.741211	1.50098	2.99414	5.16699	4.04492
125.22	-0.15625	0.264648	0.480469	0.711914	1.44629	2.94531	5.06738	3.93945
125.32	-0.15625	0.262695	0.470703	0.702148	1.42285	2.89648	4.97559	3.84766
125.42	-0.150391	0.25293	0.458984	0.680664	1.38965	2.82227	4.91699	3.74805
125.52	-0.158203	0.245117	0.441406	0.665039	1.36035	2.75781	4.86816	3.65625
125.62	-0.158203	0.243164	0.429688	0.651367	1.33105	2.71875	4.7959	3.5957
125.72	-0.158203	0.241211	0.421875	0.641602	1.30371	2.67773	4.72754	3.52539
125.82	-0.158203	0.231445	0.419922	0.631836	1.28223	2.63672	4.6748	3.45703
125.92	-0.160156	0.223633	0.410156	0.62207	1.26074	2.59375	4.60645	3.39648
126.02	-0.167969	0.22168	0.400391	0.600586	1.25098	2.56445	4.55762	3.35547
126.12	-0.167969	0.204102	0.390625	0.592773	1.24121	2.53516	4.50684	3.30664
126.22	-0.169922	0.196289	0.380859	0.602539	1.23145	2.50586	4.47754	3.27734
126.32	-0.166016	0.194336	0.371094	0.600586	1.20996	2.48438	4.41699	3.23633
126.42	-0.167969	0.192383	0.373047	0.592773	1.18066	2.4668	4.38965	3.19531
126.52	-0.175781	0.19043	0.363281	0.583008	1.1709	2.44531	4.35645	3.1582
126.62	-0.175781	0.182617	0.361328	0.581055	1.14355	2.41602	4.32715	3.12891
126.72	-0.175781	0.180664	0.351563	0.571289	1.1416	2.38477	4.28809	3.0957
126.82	-0.177734	0.170898	0.341797	0.563477	1.12012	2.375	4.2666	3.05469
126.92	-0.185547	0.161133	0.332031	0.561523	1.10449	2.35352	4.2373	3.02539
127.02	-0.185547	0.151367	0.324219	0.551758	1.09082	2.33594	4.20605	2.99023
127.12	-0.177734	0.143555	0.322266	0.549805	1.07324	2.31445	4.16699	2.95703
127.22	-0.177734	0.15332	0.3125	0.541992	1.07324	2.29688	4.15723	2.92773
127.32	-0.185547	0.145508	0.302734	0.551758	1.07129	2.27539	4.13574	2.90039
127.42	-0.179688	0.143555	0.292969	0.541992	1.06348	2.25781	4.12012	2.86719
127.52	-0.195313	0.135742	0.283203	0.53418	1.06152	2.23828	4.10645	2.8457
127.62	-0.1875	0.133789	0.28125	0.532227	1.05176	2.22461	4.08496	2.81836
127.72	-0.195313	0.131836	0.271484	0.524414	1.04199	2.20703	4.06934	2.80859
127.82	-0.189453	0.129883	0.261719	0.522461	1.02051	2.19336	4.05566	2.7793
127.92	-0.199219	0.120117	0.253906	0.514648	1.01074	2.18359	4.04785	2.75781
128.02	-0.199219	0.112305	0.259766	0.512695	1.00293	2.16602	4.02637	2.73633
128.12	-0.199219	0.110352	0.25	0.504883	1.00293	2.1582	4.01855	2.70703
128.22	-0.199219	0.102539	0.242188	0.510742	1.00098	2.15625	4.00879	2.6875
128.32	-0.199219	0.100586	0.240234	0.500977	0.993164	2.13477	3.9873	2.67773
128.42	-0.199219	0.102539	0.230469	0.491211	0.979492	2.125	3.96582	2.64844
128.52	-0.1875	0.0927734	0.232422	0.489258	0.963867	2.10742	3.95801	2.62891
128.62	-0.1875	0.0849609	0.224609	0.481445	0.963867	2.09961	3.94434	2.61523
128.72	-0.189453	0.0966797	0.232422	0.479492	0.961914	2.08594	3.92871	2.59961
128.82	-0.197266	0.0947266	0.230469	0.483398	0.952148	2.07617	3.92676	2.58594
128.92	-0.197266	0.0849609	0.21875	0.481445	0.952148	2.06641	3.90723	2.57813
129.02	-0.189453	0.0849609	0.222656	0.473633	0.950195	2.05859	3.90527	2.55859
129.12	-0.189453	0.0849609	0.220703	0.47168	0.942383	2.04492	3.88965	2.55664
129.22	-0.199219	0.0849609	0.210938	0.461914	0.94043	2.03711	3.87793	2.54102
129.32	-0.199219	0.0830078	0.201172	0.46582	0.932617	2.02344	3.87598	2.52734
129.42	-0.199219	0.0712891	0.191406	0.463867	0.930664	2.00586	3.8584	2.50586
129.52	-0.199219	0.0751953	0.189453	0.456055	0.922852	1.99805	3.83887	2.49805
129.62	-0.199219	0.0732422	0.181641	0.454102	0.90918	1.99609	3.83691	2.49609
129.72	-0.199219	0.0712891	0.181641	0.452148	0.901367	1.97656	3.8291	2.48828
129.82	-0.201172	0.0634766	0.191406	0.444336	0.899414	1.9668	3.81543	2.47656
129.92	-0.208984	0.0634766	0.183594	0.442383	0.891602	1.95898	3.79785	2.4668
130.02	-0.197266	0.0732422	0.181641	0.442383	0.891602	1.95703	3.79785	2.45898
130.12	-0.197266	0.0654297	0.171875	0.43457	0.881836	1.9375	3.7959	2.45703
130.22	-0.197266	0.0634766	0.181641	0.432617	0.874023	1.9375	3.77441	2.4375
130.32	-0.197266	0.0634766	0.173828	0.424805	0.87207	1.93555	3.75879	2.43555
130.42	-0.199219	0.0615234	0.171875	0.422852	0.864258	1.92578	3.75684	2.41992
130.52	-0.207031	0.0537109	0.171875	0.422852	0.862305	1.92578	3.74707	2.41797
130.62	-0.195313	0.0517578	0.169922	0.420898	0.852539	1.91602	3.72754	2.39844
130.72	-0.207031	0.0439453	0.162109	0.413086	0.852539	1.9082	3.72559	2.39844
130.82	-0.195313	0.0537109	0.160156	0.424805	0.850586	1.89648	3.71777	2.39648
130.92	-0.195313	0.0439453	0.164063	0.422852	0.842773	1.89453	3.70996	2.38867
131.02	-0.197266	0.0498047	0.162109	0.415039	0.842773	1.87695	3.70996	2.38867
131.12	-0.205078	0.0419922	0.152344	0.413086	0.84082	1.86914	3.69629	2.38086
131.22	-0.197266	0.0400391	0.152344	0.405273	0.833008	1.86914	3.68848	2.36914
131.32	-0.199219	0.0439453	0.150391	0.40332	0.831055	1.85547	3.68652	2.36719
131.42	-0.207031	0.0439453	0.142578	0.395508	0.821289	1.84766	3.6709	2.35938
131.52	-0.207031	0.0419922	0.152344	0.393555	0.813477	1.8457	3.65723	2.35938
131.62	-0.214844	0.0341797	0.140625	0.391602	0.811523	1.83789	3.64941	2.3457
131.72	-0.214844	0.0439453	0.132813	0.391602	0.803711	1.82422	3.64746	2.32813
131.82	-0.207031	0.0361328	0.132813	0.391602	0.803711	1.82813	3.62598	2.32813
131.92	-0.207031	0.0419922	0.130859	0.401367	0.803711	1.82813	3.62598	2.32813
132.02	-0.207031	0.0341797	0.130859	0.393555	0.801758	1.81445	3.62598	2.32617
132.12	-0.207031	0.0322266	0.128906	0.391602	0.793945	1.80664	3.61621	2.31836
132.22	-0.207031	0.0244141	0.121094	0.383789	0.793945	1.80664	3.6084	2.30664
132.32	-0.207031	0.0361328	0.130859	0.383789	0.791992	1.80664	3.6084	2.30664
132.42	-0.208984	0.0341797	0.123047	0.389648	0.78418	1.80469	3.59668	2.30469
132.52	-0.216797	0.0263672	0.123047	0.379883	0.782227	1.79688	3.59473	2.28906
132.62	-0.216797	0.0341797	0.121094	0.37207	0.772461	1.79688	3.58691	2.28906
132.72	-0.216797	0.0322266	0.113281	0.37207	0.772461	1.78906	3.58691	2.28711
132.82	-0.205078	0.0224609	0.111328	0.370117	0.770508	1.78711	3.57715	2.2793
132.92	-0.205078	0.0224609	0.103516	0.374023	0.762695	1.77734	3.56934	2.26758
133.02	-0.205078	0.0205078	0.109375	0.37207	0.762695	1.77734	3.56738	2.26563
133.12	-0.205078	0.0244141	0.101563	0.352539	0.762695	1.77539	3.55957	2.25781
133.22	-0.205078	0.0244141	0.101563	0.364258	0.760742	1.76758	3.55762	2.25781
133.32	-0.197266	0.0244141	0.111328	0.362305	0.75293	1.75391	3.5498	2.25
133.42	-0.199219	0.0224609	0.103516	0.354492	0.75293	1.74609	3.53809	2.25
133.52	-0.208984	0.0146484	0.103516	0.354492	0.750977	1.74609	3.53613	2.25
133.62	-0.208984	0.0146484	0.103516	0.352539	0.743164	1.74609	3.52832	2.23828
133.72	-0.208984	0.0146484	0.103516	0.342773	0.743164	1.74414	3.52637	2.23633
133.82	-0.208984	0.0126953	0.113281	0.342773	0.741211	1.73438	3.51074	2.22852
133.92	-0.208984	0.00488	0.111328	0.342773	0.733398	1.72656	3.51074	2.22852
134.02	-0.197266	0.00488	0.111328	0.329102	0.733398	1.72656	3.50879	2.22656
134.12	-0.197266	0.0107422	0.109375	0.321289	0.731445	1.71875	3.49902	2.21094
134.22	-0.197266	0.00293	0.101563	0.333008	0.723633	1.71875	3.49707	2.21094
134.32	-0.197266	0.0146484	0.0996094	0.319336	0.72168	1.71875	3.48926	2.20898
134.42	-0.197266	0.0146484	0.0839844	0.323242	0.713867	1.7168	3.48926	2.18945
134.52	-0.197266	0.0126953	0.0917969	0.323242	0.711914	1.70898	3.4873	2.18945
134.62	-0.197266	0.00488	0.0917969	0.323242	0.704102	1.70898	3.46582	2.1875
134.72	-0.197266	0.00488	0.0898438	0.323242	0.702148	1.69727	3.45801	2.17969
134.82	-0.197266	0.00293	0.0820313	0.321289	0.694336	1.69531	3.45801	2.17969
134.92	-0.197266	0.00293	0.0820313	0.313477	0.694336	1.6875	3.45605	2.16797
135.02	-0.199219	0.000977	0.0820313	0.325195	0.694336	1.6875	3.44629	2.16602
135.12	-0.197266	-0.00684	0.09375	0.325195	0.694336	1.69922	3.42676	2.15625
135.22	-0.189453	0.00488	0.09375	0.325195	0.680664	1.69727	3.42676	2.14844
135.32	-0.189453	0.00488	0.0917969	0.325195	0.670898	1.68945	3.41699	2.14844
135.42	-0.189453	0.00488	0.0839844	0.325195	0.670898	1.68945	3.40918	2.14844
135.52	-0.189453	0.00488	0.0839844	0.323242	0.668945	1.6875	3.40723	2.14648
135.62	-0.189453	0.00293	0.0839844	0.31543	0.661133	1.67773	3.39941	2.12695
135.72	-0.189453	-0.00488	0.0898438	0.31543	0.661133	1.66602	3.39746	2.12695
135.82	-0.189453	-0.00488	0.0820313	0.31543	0.661133	1.66406	3.37598	2.125
135.92	-0.177734	-0.00488	0.0820313	0.323242	0.65918	1.65625	3.37598	2.11719
136.02	-0.177734	-0.00488	0.0820313	0.321289	0.651367	1.6543	3.36816	2.11719
136.12	-0.177734	-0.00684	0.0820313	0.313477	0.651367	1.64648	3.36816	2.11719
136.22	-0.177734	-0.00488	0.09375	0.313477	0.651367	1.64453	3.36816	2.11523
136.32	-0.177734	-0.00488	0.09375	0.313477	0.649414	1.63672	3.36621	2.09961
136.42	-0.177734	0.000977	0.0917969	0.313477	0.641602	1.63477	3.3584	2.09961
136.52	-0.177734	-0.00684	0.0839844	0.311523	0.641602	1.62695	3.3584	2.09766
136.62	-0.177734	-0.00879	0.0820313	0.303711	0.641602	1.62695	3.34473	2.08984
136.72	-0.189453	-0.0166016	0.0742188	0.303711	0.639648	1.62695	3.33691	2.07813
136.82	-0.189453	-0.0166016	0.0742188	0.303711	0.631836	1.625	3.33691	2.07813
136.92	-0.177734	-0.0166016	0.0820313	0.301758	0.631836	1.61719	3.33496	2.06836
137.02	-0.177734	-0.0166016	0.0800781	0.293945	0.631836	1.61523	3.32715	2.06055
137.12	-0.177734	-0.00488	0.0703125	0.293945	0.631836	1.60742	3.32715	2.06055
137.22	-0.177734	-0.00488	0.0703125	0.303711	0.631836	1.60742	3.3252	2.05859
137.32	-0.175781	-0.00488	0.0703125	0.295898	0.629883	1.60742	3.31738	2.05078
137.42	-0.167969	-0.00684	0.0820313	0.295898	0.62207	1.60547	3.30957	2.03711
137.52	-0.177734	-0.00684	0.0820313	0.295898	0.62207	1.58984	3.30762	2.0293
137.62	-0.177734	-0.00684	0.0800781	0.293945	0.62207	1.58789	3.2998	2.02734
137.72	-0.177734	-0.00684	0.0722656	0.272461	0.62207	1.57813	3.2998	2.01758
137.82	-0.177734	-0.00879	0.0839844	0.272461	0.62207	1.57813	3.30566	2.00586
137.92	-0.177734	-0.0146484	0.0722656	0.282227	0.620117	1.57813	3.29785	2.00586
138.02	-0.177734	-0.00684	0.0820313	0.274414	0.612305	1.57617	3.29785	2.00586
138.12	-0.169922	0.00488	0.0742188	0.274414	0.612305	1.56836	3.28809	1.99609
138.22	-0.169922	0.00293	0.0742188	0.274414	0.610352	1.55664	3.28809	1.98828
138.32	-0.169922	-0.00488	0.0722656	0.274414	0.602539	1.55469	3.28809	1.98633
138.42	-0.158203	-0.00488	0.0644531	0.274414	0.602539	1.54688	3.28027	1.9668
138.52	-0.158203	-0.00488	0.0644531	0.274414	0.592773	1.54688	3.28027	1.9668
138.62	-0.158203	-0.00488	0.0644531	0.262695	0.583008	1.54688	3.27832	1.9668
138.72	-0.158203	0.00293	0.0703125	0.262695	0.583008	1.5332	3.27051	1.95898
138.82	-0.158203	0.000977	0.0625	0.262695	0.583008	1.52344	3.27051	1.95703
138.92	-0.158203	0.00488	0.0625	0.260742	0.583008	1.51563	3.25879	1.94922
139.02	-0.158203	0.00488	0.0605469	0.25293	0.569336	1.51367	3.25879	1.94922
139.12	-0.158203	0.00488	0.0527344	0.262695	0.573242	1.50586	3.25879	1.93555
139.22	-0.158203	0.00488	0.0527344	0.254883	0.573242	1.50391	3.25879	1.92773
139.32	-0.158203	0.0166016	0.0527344	0.254883	0.573242	1.49609	3.25879	1.92578
139.42	-0.169922	0.0146484	0.0527344	0.254883	0.571289	1.49414	3.25879	1.91016
139.52	-0.169922	0.00684	0.0507813	0.254883	0.563477	1.48633	3.24902	1.91016
139.62	-0.169922	0.00684	0.0429688	0.25293	0.563477	1.48633	3.23926	1.9082
139.72	-0.169922	0.00684	0.0546875	0.245117	0.563477	1.48633	3.22754	1.88867
[truncated: 1,008 more rows]

## Sheet: Fig. 6b
Time (s)	0µM	0.156µM	0.3125µM	0.625µM	1.25µM	2.5µM	5µM	10µM			X	Y	Req vs C_X	Req vs C_Y
-60.06	0.165039	0.219727	0.180664	0.213867	0.229492	0.433594	0.658203	0.801758			1.56e-07	6.99738	1.56e-07	7.22753
-59.96	0.165039	0.219727	0.168945	0.213867	0.229492	0.427734	0.660156	0.792969			3.125e-07	13.7193	2.55434e-07	11.0073
-59.86	0.165039	0.219727	0.168945	0.213867	0.237305	0.431641	0.658203	0.794922			6.25e-07	23.1418	3.54869e-07	14.5626
-59.76	0.165039	0.219727	0.168945	0.217773	0.229492	0.425781	0.660156	0.791016			1.25e-06	38.4907	4.54303e-07	17.9129
-59.66	0.176758	0.219727	0.168945	0.223633	0.229492	0.421875	0.65918	0.789063			2.5e-06	59.5561	5.53737e-07	21.0754
-59.56	0.176758	0.208008	0.168945	0.223633	0.241211	0.427734	0.650391	0.791016			5e-06	83.3041	6.53172e-07	24.0654
-59.46	0.180664	0.211914	0.168945	0.223633	0.235352	0.419922	0.660156	0.78125			1e-05	100.207	7.52606e-07	26.8968
-59.36	0.186523	0.217773	0.168945	0.211914	0.233398	0.417969	0.650391	0.78418					8.5204e-07	29.5817
-59.26	0.186523	0.217773	0.165039	0.211914	0.239258	0.421875	0.652344	0.792969					9.51475e-07	32.1314
-59.16	0.174805	0.217773	0.170898	0.211914	0.239258	0.416016	0.660156	0.791016					1.05091e-06	34.5556
-59.06	0.174805	0.217773	0.170898	0.211914	0.239258	0.419922	0.650391	0.78125					1.15034e-06	36.8636
-58.96	0.178711	0.217773	0.170898	0.208008	0.239258	0.421875	0.649414	0.775391					1.24978e-06	39.0634
-58.86	0.196289	0.217773	0.15918	0.202148	0.239258	0.416016	0.644531	0.779297					1.34921e-06	41.1625
-58.76	0.18457	0.22168	0.170898	0.209961	0.239258	0.420898	0.648438	0.770508					1.44865e-06	43.1676
-58.66	0.188477	0.223633	0.170898	0.204102	0.239258	0.419922	0.650391	0.761719					1.54808e-06	45.0849
-58.56	0.19043	0.217773	0.170898	0.196289	0.239258	0.423828	0.648438	0.763672					1.64752e-06	46.9201
-58.46	0.188477	0.217773	0.15918	0.202148	0.235352	0.417969	0.638672	0.75					1.74695e-06	48.6784
-58.36	0.194336	0.217773	0.15918	0.202148	0.233398	0.417969	0.645508	0.744141					1.84638e-06	50.3643
-58.26	0.194336	0.217773	0.170898	0.202148	0.239258	0.410156	0.646484	0.751953					1.94582e-06	51.9824
-58.16	0.194336	0.206055	0.170898	0.202148	0.239258	0.412109	0.638672	0.734375					2.04525e-06	53.5367
-58.06	0.194336	0.206055	0.170898	0.202148	0.239258	0.410156	0.644531	0.731445					2.14469e-06	55.0308
-57.96	0.186523	0.206055	0.15918	0.202148	0.239258	0.408203	0.640625	0.734375					2.24412e-06	56.4682
-57.86	0.192383	0.206055	0.15918	0.198242	0.239258	0.412109	0.634766	0.730469					2.34356e-06	57.852
-57.76	0.192383	0.202148	0.170898	0.200195	0.239258	0.40625	0.623047	0.732422					2.44299e-06	59.1852
-57.66	0.192383	0.196289	0.170898	0.194336	0.227539	0.398438	0.619141	0.722656					2.54242e-06	60.4706
-57.56	0.18457	0.196289	0.170898	0.194336	0.227539	0.390625	0.617188	0.708984					2.64186e-06	61.7105
-57.46	0.188477	0.196289	0.170898	0.194336	0.232422	0.400391	0.608398	0.710938					2.74129e-06	62.9075
-57.36	0.194336	0.196289	0.170898	0.202148	0.239258	0.398438	0.611328	0.702148					2.84073e-06	64.0637
-57.26	0.194336	0.196289	0.170898	0.194336	0.239258	0.391602	0.613281	0.693359					2.94016e-06	65.1811
-57.16	0.194336	0.196289	0.170898	0.198242	0.239258	0.398438	0.609375	0.691406					3.0396e-06	66.2617
-57.06	0.194336	0.200195	0.170898	0.204102	0.231445	0.386719	0.607422	0.685547					3.13903e-06	67.3073
-56.96	0.199219	0.198242	0.170898	0.204102	0.231445	0.382813	0.601563	0.685547					3.23846e-06	68.3195
-56.86	0.206055	0.198242	0.170898	0.204102	0.231445	0.388672	0.610352	0.681641					3.3379e-06	69.2999
-56.76	0.206055	0.198242	0.170898	0.204102	0.235352	0.380859	0.601563	0.680664					3.43733e-06	70.25
-56.66	0.206055	0.198242	0.170898	0.208008	0.241211	0.382813	0.599609	0.675781					3.53677e-06	71.1712
-56.56	0.206055	0.202148	0.170898	0.213867	0.229492	0.376953	0.601563	0.671875					3.6362e-06	72.0648
-56.46	0.198242	0.208008	0.170898	0.213867	0.241211	0.380859	0.587891	0.673828					3.73564e-06	72.9319
-56.36	0.204102	0.196289	0.170898	0.213867	0.229492	0.382813	0.589844	0.669922					3.83507e-06	73.7738
-56.26	0.204102	0.208008	0.15918	0.213867	0.229492	0.376953	0.591797	0.664063					3.93451e-06	74.5915
-56.16	0.204102	0.208008	0.155273	0.213867	0.241211	0.380859	0.600586	0.672852					4.03394e-06	75.3861
-56.06	0.200195	0.196289	0.149414	0.213867	0.241211	0.378906	0.599609	0.664063					4.13337e-06	76.1585
-55.96	0.194336	0.208008	0.149414	0.213867	0.241211	0.376953	0.589844	0.664063					4.23281e-06	76.9097
-55.86	0.198242	0.208008	0.149414	0.213867	0.241211	0.376953	0.591797	0.671875					4.33224e-06	77.6404
-55.76	0.204102	0.208008	0.161133	0.213867	0.241211	0.380859	0.59375	0.666016					4.43168e-06	78.3516
-55.66	0.196289	0.208008	0.161133	0.213867	0.245117	0.379883	0.59375	0.651367					4.53111e-06	79.044
-55.56	0.196289	0.208008	0.149414	0.213867	0.250977	0.390625	0.597656	0.654297					4.63055e-06	79.7184
-55.46	0.196289	0.208008	0.149414	0.213867	0.250977	0.388672	0.592773	0.654297					4.72998e-06	80.3754
-55.36	0.196289	0.196289	0.149414	0.213867	0.250977	0.392578	0.601563	0.654297					4.82941e-06	81.0157
-55.26	0.200195	0.200195	0.149414	0.217773	0.250977	0.402344	0.599609	0.666992					4.92885e-06	81.6399
-55.16	0.206055	0.202148	0.149414	0.223633	0.239258	0.396484	0.59375	0.660156					5.02828e-06	82.2486
-55.06	0.206055	0.196289	0.15332	0.223633	0.235352	0.400391	0.597656	0.666016					5.12772e-06	82.8424
-54.96	0.194336	0.188477	0.155273	0.208008	0.229492	0.40625	0.599609	0.666016					5.22715e-06	83.4219
-54.86	0.194336	0.188477	0.15332	0.202148	0.229492	0.398438	0.602539	0.669922					5.32659e-06	83.9875
-54.76	0.198242	0.188477	0.15918	0.202148	0.229492	0.390625	0.611328	0.664063					5.42602e-06	84.5398
-54.66	0.204102	0.176758	0.155273	0.202148	0.229492	0.400391	0.609375	0.672852					5.52545e-06	85.0792
-54.56	0.204102	0.176758	0.149414	0.202148	0.229492	0.402344	0.619141	0.671875					5.62489e-06	85.6061
-54.46	0.204102	0.176758	0.145508	0.213867	0.217773	0.408203	0.617188	0.669922					5.72432e-06	86.121
-54.36	0.196289	0.176758	0.143555	0.227539	0.219727	0.413086	0.620117	0.679688					5.82376e-06	86.6243
-54.26	0.200195	0.180664	0.15332	0.213867	0.231445	0.412109	0.615234	0.69043					5.92319e-06	87.1164
-54.16	0.194336	0.178711	0.15918	0.22168	0.223633	0.414063	0.619141	0.697266					6.02263e-06	87.5976
-54.06	0.194336	0.182617	0.155273	0.213867	0.225586	0.429688	0.605469	0.693359					6.12206e-06	88.0683
-53.96	0.194336	0.196289	0.149414	0.217773	0.223633	0.431641	0.609375	0.695313					6.22149e-06	88.5289
-53.86	0.194336	0.211914	0.145508	0.211914	0.225586	0.4375	0.623047	0.695313					6.32093e-06	88.9796
-53.76	0.186523	0.217773	0.143555	0.178711	0.219727	0.421875	0.603516	0.671875					6.42036e-06	89.4208
-53.66	0.170898	0.19043	0.133789	0.138672	0.195313	0.392578	0.554688	0.646484					6.5198e-06	89.8528
-53.56	0.165039	0.128906	0.103516	0.0869141	0.143555	0.348633	0.500977	0.592773					6.61923e-06	90.2758
-53.46	0.140625	0.0742188	0.0439453	0.0507813	0.0878906	0.286133	0.449219	0.525391					6.71867e-06	90.6902
-53.36	0.0800781	0.0185547	-0.00391	0.0166016	0.0576172	0.228516	0.393555	0.47168					6.8181e-06	91.0962
-53.26	0.0126953	-0.03125	-0.0341797	-0.00684	0.0273438	0.170898	0.347656	0.412109					6.91754e-06	91.494
-53.16	-0.0283203	-0.0595703	-0.0478516	-0.00684	-0.0107422	0.150391	0.324219	0.365234					7.01697e-06	91.884
-53.06	-0.0703125	-0.0830078	-0.0673828	-0.00293	-0.0224609	0.119141	0.291016	0.34375					7.1164e-06	92.2663
-52.96	-0.0947266	-0.0986328	-0.0996094	-0.0126953	-0.0185547	0.0947266	0.276367	0.325195					7.21584e-06	92.6411
-52.86	-0.106445	-0.126953	-0.0966797	-0.0244141	-0.0283203	0.0732422	0.244141	0.291016					7.31527e-06	93.0087
-52.76	-0.120117	-0.133789	-0.0908203	-0.0205078	-0.0400391	0.0839844	0.249023	0.282227					7.41471e-06	93.3692
-52.66	-0.110352	-0.136719	-0.09375	0.000977	-0.0361328	0.0976563	0.251953	0.292969					7.51414e-06	93.723
-52.56	-0.100586	-0.106445	-0.0576172	0.0449219	-0.0224609	0.118164	0.28418	0.321289					7.61358e-06	94.0701
-52.46	-0.0703125	-0.0507813	0.00586	0.0908203	0.0136719	0.160156	0.350586	0.366211					7.71301e-06	94.4108
-52.36	-0.0107422	-0.00878906	0.0605469	0.123047	0.0654297	0.211914	0.412109	0.419922					7.81244e-06	94.7452
-52.26	0.0371094	0.0214844	0.0830078	0.143555	0.0898438	0.244141	0.436523	0.448242					7.91188e-06	95.0735
-52.16	0.0556641	0.0361328	0.0849609	0.15918	0.116211	0.259766	0.455078	0.462891					8.01131e-06	95.3958
-52.06	0.0810547	0.0556641	0.0947266	0.168945	0.131836	0.286133	0.458984	0.506836					8.11075e-06	95.7124
-51.96	0.109375	0.0634766	0.104492	0.178711	0.137695	0.291016	0.481445	0.533203					8.21018e-06	96.0234
-51.86	0.141602	0.0751953	0.114258	0.188477	0.154297	0.300781	0.501953	0.557617					8.30962e-06	96.3289
-51.76	0.169922	0.0839844	0.12793	0.198242	0.168945	0.330078	0.530273	0.583984					8.40905e-06	96.6291
-51.66	0.198242	0.0888672	0.139648	0.208008	0.172852	0.360352	0.550781	0.608398					8.50848e-06	96.9241
-51.56	0.227539	0.0927734	0.12793	0.210938	0.186523	0.378906	0.579102	0.611328					8.60792e-06	97.214
-51.46	0.233398	0.110352	0.132813	0.231445	0.202148	0.400391	0.597656	0.605469					8.70735e-06	97.499
-51.36	0.233398	0.124023	0.143555	0.24707	0.227539	0.422852	0.595703	0.605469					8.80679e-06	97.7792
-51.26	0.233398	0.143555	0.157227	0.260742	0.248047	0.417969	0.580078	0.605469					8.90622e-06	98.0547
-51.16	0.229492	0.160156	0.172852	0.28125	0.268555	0.421875	0.578125	0.606445					9.00566e-06	98.3257
-51.06	0.223633	0.174805	0.199219	0.301758	0.28418	0.427734	0.573242	0.603516					9.10509e-06	98.5922
-50.96	0.227539	0.194336	0.219727	0.305664	0.293945	0.423828	0.582031	0.59375					9.20453e-06	98.8543
-50.86	0.22168	0.209961	0.239258	0.31543	0.303711	0.431641	0.572266	0.589844					9.30396e-06	99.1123
-50.76	0.223633	0.219727	0.254883	0.325195	0.30957	0.445313	0.572266	0.595703					9.40339e-06	99.366
-50.66	0.223633	0.229492	0.264648	0.331055	0.313477	0.449219	0.580078	0.592773					9.50283e-06	99.6158
-50.56	0.228516	0.235352	0.270508	0.323242	0.307617	0.447266	0.566406	0.583984					9.60226e-06	99.8616
-50.46	0.235352	0.240234	0.270508	0.323242	0.3125	0.452148	0.563477	0.583984					9.7017e-06	100.104
-50.36	0.227539	0.24707	0.270508	0.319336	0.323242	0.451172	0.560547	0.580078					9.80113e-06	100.342
-50.26	0.237305	0.24707	0.274414	0.313477	0.329102	0.453125	0.558594	0.582031					9.90057e-06	100.576
-50.16	0.243164	0.234375	0.276367	0.30957	0.329102	0.443359	0.548828	0.580078					1e-05	100.807
-50.06	0.239258	0.227539	0.270508	0.299805	0.317383	0.429688	0.550781	0.571289
-49.96	0.225586	0.21582	0.270508	0.293945	0.311523	0.421875	0.548828	0.5625
-49.86	0.225586	0.21582	0.258789	0.27832	0.311523	0.427734	0.539063	0.556641
-49.76	0.225586	0.21582	0.258789	0.272461	0.311523	0.416016	0.537109	0.560547
-49.66	0.225586	0.21582	0.258789	0.272461	0.311523	0.408203	0.535156	0.5625
-49.56	0.22168	0.21582	0.258789	0.272461	0.311523	0.400391	0.519531	0.556641
-49.46	0.21582	0.21582	0.262695	0.276367	0.299805	0.40625	0.518555	0.560547
-49.36	0.204102	0.208008	0.268555	0.27832	0.299805	0.398438	0.521484	0.551758
-49.26	0.204102	0.212891	0.256836	0.272461	0.299805	0.390625	0.523438	0.550781
-49.16	0.204102	0.219727	0.250977	0.272461	0.299805	0.404297	0.523438	0.544922
-49.06	0.208008	0.219727	0.250977	0.268555	0.299805	0.408203	0.519531	0.556641
-48.96	0.213867	0.219727	0.250977	0.262695	0.299805	0.396484	0.517578	0.552734
-48.86	0.213867	0.214844	0.250977	0.262695	0.294922	0.400391	0.520508	0.549805
-48.76	0.209961	0.208008	0.250977	0.262695	0.288086	0.398438	0.523438	0.556641
-48.66	0.204102	0.208008	0.250977	0.262695	0.288086	0.391602	0.519531	0.552734
-48.56	0.204102	0.208008	0.239258	0.262695	0.288086	0.398438	0.521484	0.550781
-48.46	0.204102	0.196289	0.243164	0.262695	0.288086	0.390625	0.519531	0.541016
-48.36	0.196289	0.208008	0.249023	0.262695	0.280273	0.388672	0.509766	0.535156
-48.26	0.204102	0.212891	0.249023	0.262695	0.280273	0.388672	0.507813	0.532227
-48.16	0.196289	0.208008	0.249023	0.262695	0.288086	0.380859	0.518555	0.53125
-48.06	0.196289	0.208008	0.25293	0.262695	0.288086	0.390625	0.505859	0.525391
-47.96	0.196289	0.208008	0.258789	0.262695	0.288086	0.376953	0.505859	0.541016
-47.86	0.196289	0.211914	0.263672	0.266602	0.280273	0.380859	0.509766	0.53125
-47.76	0.196289	0.217773	0.270508	0.272461	0.285156	0.382813	0.5	0.521484
-47.66	0.200195	0.217773	0.270508	0.272461	0.291992	0.376953	0.501953	0.523438
-47.56	0.206055	0.206055	0.270508	0.272461	0.280273	0.380859	0.509766	0.520508
-47.46	0.206055	0.206055	0.262695	0.272461	0.291992	0.378906	0.507813	0.527344
-47.36	0.198242	0.206055	0.265625	0.264648	0.280273	0.380859	0.514648	0.53125
-47.26	0.204102	0.206055	0.255859	0.272461	0.280273	0.391602	0.519531	0.529297
-47.16	0.204102	0.206055	0.262695	0.272461	0.28418	0.402344	0.509766	0.523438
-47.06	0.204102	0.198242	0.262695	0.272461	0.301758	0.400391	0.507813	0.53125
-46.96	0.200195	0.198242	0.257813	0.272461	0.290039	0.398438	0.509766	0.530273
-46.86	0.206055	0.198242	0.255859	0.272461	0.290039	0.398438	0.507813	0.521484
-46.76	0.206055	0.198242	0.246094	0.264648	0.290039	0.386719	0.494141	0.515625
-46.66	0.194336	0.198242	0.239258	0.264648	0.290039	0.386719	0.490234	0.519531
-46.56	0.194336	0.198242	0.239258	0.264648	0.290039	0.390625	0.489258	0.521484
-46.46	0.194336	0.198242	0.239258	0.268555	0.290039	0.388672	0.492188	0.511719
-46.36	0.194336	0.198242	0.239258	0.254883	0.290039	0.388672	0.490234	0.514648
-46.26	0.19043	0.186523	0.239258	0.254883	0.290039	0.380859	0.480469	0.523438
-46.16	0.196289	0.19043	0.239258	0.24707	0.290039	0.386719	0.490234	0.513672
-46.06	0.196289	0.196289	0.244141	0.264648	0.293945	0.390625	0.488281	0.511719
-45.96	0.196289	0.196289	0.246094	0.264648	0.295898	0.388672	0.482422	0.505859
-45.86	0.196289	0.204102	0.239258	0.264648	0.282227	0.392578	0.491211	0.509766
-45.76	0.180664	0.198242	0.239258	0.264648	0.28418	0.390625	0.486328	0.503906
-45.66	0.178711	0.198242	0.239258	0.264648	0.27832	0.396484	0.482422	0.512695
-45.56	0.18457	0.202148	0.227539	0.25293	0.27832	0.389648	0.494141	0.503906
-45.46	0.188477	0.208008	0.227539	0.249023	0.27832	0.392578	0.490234	0.515625
-45.36	0.194336	0.208008	0.239258	0.24707	0.27832	0.402344	0.492188	0.511719
-45.26	0.194336	0.196289	0.239258	0.25293	0.27832	0.396484	0.496094	0.513672
-45.16	0.186523	0.196289	0.239258	0.264648	0.27832	0.400391	0.493164	0.510742
-45.06	0.192383	0.196289	0.239258	0.25293	0.270508	0.398438	0.498047	0.501953
-44.96	0.192383	0.196289	0.239258	0.25293	0.270508	0.390625	0.494141	0.496094
-44.86	0.192383	0.196289	0.244141	0.256836	0.270508	0.400391	0.494141	0.492188
-44.76	0.192383	0.192383	0.250977	0.262695	0.270508	0.40625	0.486328	0.482422
-44.66	0.192383	0.198242	0.250977	0.262695	0.270508	0.402344	0.478516	0.484375
-44.56	0.188477	0.198242	0.250977	0.266602	0.274414	0.396484	0.46875	0.496094
-44.46	0.194336	0.198242	0.239258	0.276367	0.280273	0.396484	0.478516	0.493164
-44.36	0.194336	0.202148	0.243164	0.282227	0.28418	0.396484	0.472656	0.496094
-44.26	0.199219	0.192383	0.249023	0.274414	0.293945	0.388672	0.476563	0.5
-44.16	0.198242	0.186523	0.241211	0.274414	0.288086	0.380859	0.473633	0.490234
-44.06	0.204102	0.186523	0.241211	0.274414	0.288086	0.379883	0.474609	0.492188
-43.96	0.204102	0.19043	0.241211	0.274414	0.280273	0.378906	0.478516	0.486328
-43.86	0.208008	0.188477	0.245117	0.266602	0.280273	0.382813	0.46875	0.478516
-43.76	0.206055	0.192383	0.250977	0.276367	0.268555	0.392578	0.458984	0.469727
-43.66	0.206055	0.19043	0.254883	0.282227	0.272461	0.390625	0.453125	0.460938
-43.56	0.209961	0.200195	0.260742	0.286133	0.27832	0.400391	0.449219	0.462891
-43.46	0.208008	0.210938	0.249023	0.291992	0.282227	0.402344	0.44043	0.449219
-43.36	0.213867	0.217773	0.249023	0.280273	0.28418	0.396484	0.435547	0.445313
-43.26	0.217773	0.22168	0.249023	0.285156	0.290039	0.400391	0.435547	0.445313
-43.16	0.227539	0.227539	0.249023	0.291992	0.294922	0.398438	0.439453	0.446289
-43.06	0.229492	0.219727	0.25293	0.291992	0.293945	0.402344	0.433594	0.458984
-42.96	0.240234	0.219727	0.250977	0.291992	0.299805	0.396484	0.441406	0.464844
-42.86	0.24707	0.223633	0.250977	0.291992	0.299805	0.400391	0.454102	0.469727
-42.76	0.239258	0.229492	0.250977	0.28418	0.295898	0.386719	0.466797	0.484375
-42.66	0.249023	0.22168	0.254883	0.288086	0.305664	0.395508	0.488281	0.5
-42.56	0.258789	0.227539	0.264648	0.297852	0.299805	0.416016	0.498047	0.509766
-42.46	0.264648	0.231445	0.270508	0.303711	0.303711	0.419922	0.504883	0.516602
-42.36	0.264648	0.229492	0.274414	0.295898	0.30957	0.421875	0.513672	0.525391
-42.26	0.260742	0.239258	0.280273	0.305664	0.301758	0.419922	0.513672	0.525391
-42.16	0.254883	0.249023	0.273438	0.307617	0.307617	0.429688	0.521484	0.525391
-42.06	0.254883	0.258789	0.28418	0.317383	0.311523	0.436523	0.53418	0.53418
-41.96	0.258789	0.269531	0.293945	0.327148	0.321289	0.441406	0.542969	0.535156
-41.86	0.264648	0.272461	0.295898	0.333008	0.327148	0.451172	0.542969	0.546875
-41.76	0.268555	0.282227	0.305664	0.336914	0.323242	0.457031	0.550781	0.554688
-41.66	0.274414	0.291992	0.31543	0.347656	0.333984	0.460938	0.537109	0.555664
-41.56	0.266602	0.301758	0.313477	0.34668	0.344727	0.451172	0.543945	0.556641
-41.46	0.288086	0.311523	0.319336	0.352539	0.350586	0.461914	0.544922	0.572266
-41.36	0.293945	0.325195	0.323242	0.356445	0.354492	0.460938	0.552734	0.580078
-41.26	0.298828	0.325195	0.321289	0.362305	0.352539	0.462891	0.564453	0.59082
-41.16	0.297852	0.325195	0.321289	0.362305	0.362305	0.472656	0.568359	0.589844
-41.06	0.307617	0.325195	0.326172	0.358398	0.368164	0.470703	0.563477	0.599609
-40.96	0.305664	0.330078	0.333008	0.364258	0.37207	0.476563	0.564453	0.606445
-40.86	0.30957	0.329102	0.321289	0.356445	0.370117	0.480469	0.564453	0.615234
-40.76	0.31543	0.333008	0.325195	0.362305	0.374023	0.482422	0.572266	0.630859
-40.66	0.319336	0.342773	0.331055	0.366211	0.387695	0.481445	0.584961	0.632813
-40.56	0.325195	0.352539	0.334961	0.375977	0.383789	0.492188	0.597656	0.645508
-40.46	0.313477	0.34668	0.344727	0.385742	0.394531	0.494141	0.603516	0.646484
-40.36	0.313477	0.350586	0.350586	0.396484	0.393555	0.501953	0.611328	0.650391
-40.26	0.317383	0.360352	0.354492	0.399414	0.399414	0.503906	0.620117	0.644531
-40.16	0.323242	0.370117	0.352539	0.40918	0.395508	0.519531	0.619141	0.640625
-40.06	0.319336	0.379883	0.362305	0.418945	0.405273	0.522461	0.613281	0.630859
-39.96	0.325195	0.390625	0.37207	0.428711	0.415039	0.521484	0.621094	0.629883
-39.86	0.325195	0.401367	0.37793	0.43457	0.413086	0.53125	0.619141	0.621094
-39.76	0.329102	0.407227	0.374023	0.43457	0.422852	0.533203	0.621094	0.626953
-39.66	0.339844	0.407227	0.379883	0.422852	0.432617	0.527344	0.618164	0.630859
-39.56	0.34668	0.40332	0.379883	0.426758	0.438477	0.53125	0.621094	0.621094
-39.46	0.350586	0.40918	0.379883	0.432617	0.443359	0.525391	0.619141	0.623047
-39.36	0.360352	0.40918	0.384766	0.432617	0.450195	0.521484	0.609375	0.631836
-39.26	0.354492	0.40918	0.391602	0.432617	0.438477	0.515625	0.611328	0.630859
-39.16	0.358398	0.397461	0.379883	0.420898	0.438477	0.511719	0.609375	0.625
-39.06	0.364258	0.397461	0.379883	0.420898	0.438477	0.517578	0.603516	0.621094
-38.96	0.364258	0.397461	0.379883	0.420898	0.438477	0.509766	0.608398	0.611328
-38.86	0.368164	0.397461	0.37207	0.413086	0.430664	0.515625	0.607422	0.613281
-38.76	0.366211	0.401367	0.37207	0.413086	0.430664	0.512695	0.595703	0.62207
-38.66	0.366211	0.399414	0.364258	0.413086	0.43457	0.507813	0.599609	0.613281
-38.56	0.366211	0.399414	0.370117	0.413086	0.44043	0.507813	0.589844	0.615234
-38.46	0.370117	0.399414	0.370117	0.413086	0.44043	0.511719	0.603516	0.611328
-38.36	0.375977	0.40332	0.370117	0.401367	0.44043	0.509766	0.607422	0.609375
-38.26	0.364258	0.40918	0.374023	0.413086	0.44043	0.501953	0.609375	0.611328
-38.16	0.364258	0.40918	0.379883	0.413086	0.44043	0.507813	0.608398	0.601563
-38.06	0.364258	0.40918	0.379883	0.401367	0.44043	0.511719	0.599609	0.599609
-37.96	0.364258	0.40918	0.379883	0.401367	0.444336	0.505859	0.601563	0.606445
-37.86	0.364258	0.40918	0.379883	0.397461	0.450195	0.501953	0.599609	0.611328
-37.76	0.368164	0.397461	0.379883	0.411133	0.450195	0.507813	0.597656	0.601563
-37.66	0.374023	0.413086	0.379883	0.40332	0.450195	0.5	0.591797	0.591797
-37.56	0.374023	0.418945	0.379883	0.40332	0.450195	0.498047	0.599609	0.589844
-37.46	0.374023	0.418945	0.37207	0.40332	0.438477	0.501953	0.598633	0.595703
-37.36	0.374023	0.407227	0.37207	0.40332	0.438477	0.507813	0.597656	0.600586
-37.26	0.37793	0.407227	0.375977	0.40332	0.438477	0.5	0.59375	0.603516
-37.16	0.37207	0.407227	0.381836	0.399414	0.438477	0.505859	0.601563	0.601563
-37.06	0.37207	0.407227	0.381836	0.393555	0.438477	0.505859	0.599609	0.599609
-36.96	0.37207	0.411133	0.381836	0.393555	0.43457	0.498047	0.589844	0.601563
-36.86	0.37207	0.416992	0.381836	0.393555	0.44043	0.501953	0.599609	0.599609
-36.76	0.369141	0.416992	0.381836	0.393555	0.44043	0.496094	0.597656	0.601563
-36.66	0.375977	0.416992	0.381836	0.393555	0.44043	0.496094	0.600586	0.604492
-36.56	0.375977	0.416992	0.381836	0.393555	0.436523	0.500977	0.599609	0.601563
-36.46	0.375977	0.416992	0.381836	0.393555	0.43457	0.507813	0.601563	0.599609
-36.36	0.375977	0.416992	0.370117	0.389648	0.44043	0.5	0.599609	0.595703
-36.26	0.375977	0.416992	0.370117	0.383789	0.44043	0.492188	0.601563	0.591797
-36.16	0.379883	0.416992	0.370117	0.383789	0.44043	0.498047	0.599609	0.589844
-36.06	0.385742	0.416992	0.381836	0.383789	0.428711	0.501953	0.597656	0.591797
-35.96	0.374023	0.416992	0.381836	0.383789	0.428711	0.496094	0.583984	0.589844
-35.86	0.374023	0.416992	0.381836	0.387695	0.428711	0.5	0.587891	0.580078
-35.76	0.374023	0.416992	0.381836	0.393555	0.432617	0.498047	0.578125	0.59082
-35.66	0.374023	0.416992	0.381836	0.393555	0.438477	0.498047	0.581055	0.597656
-35.56	0.374023	0.420898	0.381836	0.393555	0.438477	0.501953	0.576172	0.601563
-35.46	0.374023	0.426758	0.385742	0.393555	0.438477	0.496094	0.564453	0.591797
-35.36	0.366211	0.426758	0.391602	0.393555	0.438477	0.5	0.568359	0.601563
-35.26	0.370117	0.415039	0.391602	0.393555	0.438477	0.498047	0.570313	0.599609
-35.16	0.375977	0.415039	0.391602	0.393555	0.430664	0.498047	0.580078	0.589844
-35.06	0.375977	0.418945	0.391602	0.393555	0.430664	0.490234	0.578125	0.592773
-34.96	0.375977	0.424805	0.391602	0.393555	0.43457	0.496094	0.580078	0.591797
-34.86	0.379883	0.420898	0.391602	0.381836	0.44043	0.488281	0.579102	0.601563
-34.76	0.385742	0.418945	0.379883	0.381836	0.424805	0.488281	0.570313	0.599609
-34.66	0.385742	0.424805	0.379883	0.393555	0.418945	0.492188	0.568359	0.601563
-34.56	0.385742	0.424805	0.379883	0.381836	0.422852	0.486328	0.566406	0.591797
-34.46	0.385742	0.424805	0.391602	0.381836	0.428711	0.491211	0.558594	0.589844
-34.36	0.385742	0.424805	0.383789	0.381836	0.428711	0.498047	0.560547	0.591797
-34.26	0.385742	0.416992	0.401367	0.381836	0.428711	0.486328	0.558594	0.59082
-34.16	0.385742	0.420898	0.401367	0.381836	0.428711	0.490234	0.560547	0.589844
-34.06	0.385742	0.415039	0.401367	0.381836	0.428711	0.488281	0.558594	0.582031
-33.96	0.385742	0.411133	0.389648	0.381836	0.428711	0.488281	0.544922	0.572266
-33.86	0.385742	0.416992	0.389648	0.374023	0.428711	0.492188	0.538086	0.585938
-33.76	0.385742	0.416992	0.389648	0.374023	0.432617	0.490234	0.541016	0.582031
-33.66	0.37793	0.416992	0.389648	0.37793	0.438477	0.496094	0.539063	0.580078
-33.56	0.383789	0.416992	0.389648	0.383789	0.430664	0.496094	0.541016	0.589844
-33.46	0.391602	0.416992	0.393555	0.383789	0.438477	0.492188	0.539063	0.580078
-33.36	0.37793	0.416992	0.387695	0.37207	0.430664	0.501953	0.541016	0.583008
-33.26	0.383789	0.416992	0.387695	0.383789	0.430664	0.507813	0.539063	0.582031
-33.16	0.383789	0.416992	0.387695	0.383789	0.430664	0.496094	0.541016	0.568359
-33.06	0.383789	0.416992	0.387695	0.383789	0.430664	0.496094	0.544922	0.560547
-32.96	0.383789	0.416992	0.387695	0.383789	0.430664	0.492188	0.538086	0.5625
-32.86	0.383789	0.416992	0.387695	0.383789	0.430664	0.498047	0.541016	0.560547
-32.76	0.383789	0.416992	0.387695	0.383789	0.430664	0.490234	0.53125	0.550781
-32.66	0.387695	0.416992	0.379883	0.383789	0.418945	0.496094	0.541016	0.541016
-32.56	0.385742	0.416992	0.387695	0.387695	0.418945	0.500977	0.53125	0.539063
-32.46	0.385742	0.416992	0.379883	0.393555	0.418945	0.507813	0.529297	0.545898
-32.36	0.385742	0.416992	0.379883	0.401367	0.422852	0.5	0.527344	0.550781
-32.26	0.385742	0.416992	0.379883	0.401367	0.428711	0.492188	0.529297	0.552734
-32.16	0.385742	0.416992	0.379883	0.401367	0.428711	0.498047	0.52832	0.546875
-32.06	0.374023	0.416992	0.379883	0.401367	0.428711	0.498047	0.53125	0.535156
-31.96	0.374023	0.416992	0.379883	0.401367	0.428711	0.501953	0.529297	0.539063
-31.86	0.374023	0.416992	0.379883	0.401367	0.416992	0.496094	0.53125	0.541016
-31.76	0.374023	0.416992	0.379883	0.401367	0.416992	0.496094	0.529297	0.540039
-31.66	0.374023	0.416992	0.379883	0.401367	0.416992	0.492188	0.53125	0.542969
-31.56	0.37793	0.416992	0.383789	0.401367	0.416992	0.498047	0.529297	0.541016
-31.46	0.383789	0.405273	0.385742	0.40625	0.40918	0.501953	0.523438	0.542969
-31.36	0.383789	0.405273	0.368164	0.413086	0.416992	0.496094	0.519531	0.541016
-31.26	0.383789	0.405273	0.368164	0.413086	0.416992	0.5	0.530273	0.546875
-31.16	0.375977	0.405273	0.368164	0.413086	0.416992	0.505859	0.529297	0.550781
-31.06	0.375977	0.405273	0.368164	0.413086	0.40918	0.498047	0.53125	0.537109
-30.96	0.375977	0.405273	0.368164	0.413086	0.420898	0.501953	0.533203	0.529297
-30.86	0.364258	0.397461	0.368164	0.413086	0.418945	0.511719	0.544922	0.540039
-30.76	0.364258	0.397461	0.360352	0.413086	0.418945	0.505859	0.541016	0.53125
-30.66	0.364258	0.397461	0.360352	0.413086	0.418945	0.505859	0.539063	0.533203
-30.56	0.375977	0.397461	0.360352	0.413086	0.418945	0.509766	0.537109	0.53125
-30.46	0.375977	0.385742	0.360352	0.416992	0.418945	0.507813	0.539063	0.529297
-30.36	0.375977	0.385742	0.360352	0.415039	0.418945	0.507813	0.538086	0.527344
-30.26	0.364258	0.385742	0.360352	0.415039	0.418945	0.507813	0.537109	0.515625
-30.16	0.364258	0.385742	0.364258	0.422852	0.418945	0.500977	0.529297	0.515625
-30.06	0.364258	0.385742	0.370117	0.415039	0.418945	0.5	0.539063	0.519531
-29.96	0.364258	0.390625	0.370117	0.415039	0.418945	0.5	0.525391	0.526367
-29.86	0.364258	0.397461	0.370117	0.415039	0.418945	0.492188	0.533203	0.527344
-29.76	0.364258	0.397461	0.358398	0.415039	0.418945	0.498047	0.541016	0.523438
-29.66	0.352539	0.397461	0.358398	0.415039	0.418945	0.501953	0.535156	0.521484
-29.56	0.352539	0.397461	0.358398	0.415039	0.418945	0.507813	0.527344	0.511719
-29.46	0.352539	0.389648	0.358398	0.415039	0.423828	0.496094	0.529297	0.521484
-29.36	0.356445	0.389648	0.358398	0.418945	0.414063	0.5	0.52832	0.519531
-29.26	0.362305	0.397461	0.358398	0.424805	0.407227	0.498047	0.53125	0.521484
-29.16	0.362305	0.397461	0.350586	0.424805	0.412109	0.498047	0.537109	0.520508
-29.06	0.354492	0.401367	0.350586	0.424805	0.414063	0.490234	0.529297	0.511719
-28.96	0.354492	0.407227	0.350586	0.424805	0.399414	0.496094	0.539063	0.513672
-28.86	0.354492	0.407227	0.350586	0.428711	0.407227	0.5	0.529297	0.523438
-28.76	0.342773	0.399414	0.350586	0.43457	0.404297	0.505859	0.539063	0.521484
-28.66	0.338867	0.411133	0.350586	0.43457	0.411133	0.501953	0.541016	0.519531
-28.56	0.333008	0.40918	0.350586	0.43457	0.411133	0.507813	0.535156	0.521484
-28.46	0.333008	0.40918	0.350586	0.43457	0.411133	0.496094	0.527344	0.519531
-28.36	0.336914	0.40918	0.338867	0.446289	0.411133	0.496094	0.530273	0.521484
-28.26	0.342773	0.40918	0.338867	0.452148	0.418945	0.492188	0.529297	0.520508
-28.16	0.354492	0.40918	0.338867	0.452148	0.411133	0.498047	0.527344	0.527344
-28.06	0.342773	0.397461	0.338867	0.452148	0.418945	0.486328	0.519531	0.527344
-27.96	0.342773	0.40918	0.338867	0.444336	0.411133	0.486328	0.517578	0.523438
-27.86	0.342773	0.401367	0.338867	0.444336	0.411133	0.491211	0.509766	0.53125
-27.76	0.34668	0.40332	0.338867	0.444336	0.411133	0.498047	0.519531	0.529297
-27.66	0.352539	0.397461	0.338867	0.448242	0.411133	0.486328	0.513672	0.527344
-27.56	0.352539	0.397461	0.338867	0.461914	0.399414	0.478516	0.509766	0.519531
-27.46	0.352539	0.401367	0.338867	0.461914	0.399414	0.478516	0.519531	0.522461
-27.36	0.344727	0.395508	0.338867	0.461914	0.399414	0.482422	0.517578	0.521484
-27.26	0.344727	0.395508	0.338867	0.454102	0.40332	0.476563	0.515625	0.53125
-27.16	0.344727	0.399414	0.331055	0.454102	0.40918	0.476563	0.507813	0.521484
-27.06	0.352539	0.397461	0.34375	0.458008	0.40918	0.46875	0.510742	0.53125
-26.96	0.352539	0.397461	0.350586	0.47168	0.40918	0.472656	0.509766	0.529297
-26.86	0.357422	0.401367	0.350586	0.47168	0.401367	0.466797	0.507813	0.527344
-26.76	0.364258	0.407227	0.350586	0.467773	0.401367	0.466797	0.5	0.511719
-26.66	0.359375	0.411133	0.350586	0.46582	0.401367	0.470703	0.498047	0.509766
-26.56	0.352539	0.405273	0.350586	0.463867	0.401367	0.46875	0.496094	0.515625
-26.46	0.357422	0.416992	0.350586	0.463867	0.401367	0.457031	0.480469	0.512695
-26.36	0.364258	0.416992	0.350586	0.463867	0.401367	0.457031	0.478516	0.507813
-26.26	0.364258	0.416992	0.350586	0.463867	0.389648	0.457031	0.488281	0.511719
-26.16	0.364258	0.420898	0.350586	0.452148	0.389648	0.449219	0.474609	0.501953
-26.06	0.368164	0.415039	0.354492	0.452148	0.393555	0.453125	0.478516	0.511719
-25.96	0.366211	0.415039	0.360352	0.452148	0.399414	0.447266	0.464844	0.505859
-25.86	0.366211	0.415039	0.356445	0.463867	0.391602	0.447266	0.464844	0.501953
-25.76	0.366211	0.415039	0.350586	0.463867	0.391602	0.435547	0.450195	0.5
-25.66	0.366211	0.407227	0.350586	0.459961	0.391602	0.439453	0.457031	0.509766
-25.56	0.366211	0.407227	0.350586	0.454102	0.391602	0.4375	0.449219	0.507813
-25.46	0.362305	0.407227	0.350586	0.454102	0.391602	0.425781	0.451172	0.5
-25.36	0.356445	0.407227	0.350586	0.454102	0.375977	0.425781	0.445313	0.498047
-25.26	0.356445	0.407227	0.345703	0.454102	0.374023	0.421875	0.445313	0.490234
-25.16	0.356445	0.407227	0.338867	0.454102	0.379883	0.427734	0.441406	0.496094
-25.06	0.356445	0.407227	0.338867	0.438477	0.379883	0.427734	0.439453	0.489258
-24.96	0.356445	0.419922	0.34375	0.432617	0.379883	0.427734	0.433594	0.488281
-24.86	0.356445	0.421875	0.350586	0.432617	0.379883	0.416016	0.425781	0.480469
-24.76	0.356445	0.412109	0.350586	0.432617	0.379883	0.416016	0.429688	0.478516
-24.66	0.356445	0.418945	0.350586	0.432617	0.379883	0.416016	0.427734	0.482422
-24.56	0.356445	0.418945	0.350586	0.432617	0.379883	0.408203	0.425781	0.476563
-24.46	0.344727	0.418945	0.350586	0.428711	0.379883	0.412109	0.429688	0.46875
-24.36	0.344727	0.418945	0.345703	0.422852	0.379883	0.417969	0.423828	0.457031
-24.26	0.344727	0.418945	0.34375	0.415039	0.375977	0.40625	0.416016	0.460938
-24.16	0.356445	0.418945	0.350586	0.415039	0.374023	0.40625	0.40918	0.458984
-24.06	0.356445	0.407227	0.345703	0.422852	0.368164	0.40625	0.416016	0.451172
-23.96	0.356445	0.407227	0.338867	0.422852	0.368164	0.411133	0.408203	0.457031
-23.86	0.356445	0.407227	0.338867	0.422852	0.364258	0.410156	0.396484	0.445313
-23.76	0.351563	0.407227	0.338867	0.415039	0.358398	0.410156	0.388672	0.4375
-23.66	0.344727	0.407227	0.350586	0.411133	0.350586	0.398438	0.394531	0.425781
-23.56	0.349609	0.407227	0.350586	0.405273	0.350586	0.398438	0.386719	0.417969
-23.46	0.356445	0.407227	0.350586	0.405273	0.358398	0.398438	0.390625	0.421875
-23.36	0.356445	0.402344	0.350586	0.405273	0.354492	0.398438	0.380859	0.427734
-23.26	0.351563	0.395508	0.350586	0.405273	0.348633	0.393555	0.375	0.412109
-23.16	0.344727	0.387695	0.34668	0.389648	0.348633	0.375	0.367188	0.398438
-23.06	0.344727	0.387695	0.34082	0.383789	0.34375	0.375	0.371094	0.390625
-22.96	0.34082	0.387695	0.348633	0.379883	0.348633	0.375	0.376953	0.396484
-22.86	0.338867	0.383789	0.344727	0.374023	0.336914	0.367188	0.365234	0.388672
-22.76	0.344727	0.37793	0.342773	0.369141	0.333008	0.367188	0.365234	0.376953
-22.66	0.352539	0.37793	0.344727	0.358398	0.327148	0.363281	0.357422	0.380859
-22.56	0.344727	0.374023	0.338867	0.352539	0.323242	0.345703	0.357422	0.386719
-22.46	0.348633	0.368164	0.338867	0.348633	0.317383	0.345703	0.345703	0.375
-22.36	0.338867	0.368164	0.334961	0.342773	0.317383	0.345703	0.349609	0.375
-22.26	0.325195	0.368164	0.329102	0.338867	0.30957	0.349609	0.355469	0.367188
-22.16	0.321289	0.364258	0.34082	0.333008	0.30957	0.34375	0.347656	0.371094
-22.06	0.31543	0.358398	0.325195	0.333008	0.30957	0.337891	0.335938	0.361328
-21.96	0.31543	0.34668	0.331055	0.333008	0.305664	0.337891	0.335938	0.351563
-21.86	0.311523	0.34668	0.331055	0.329102	0.299805	0.337891	0.335938	0.357422
-21.76	0.305664	0.342773	0.331055	0.323242	0.299805	0.337891	0.328125	0.345703
-21.66	0.305664	0.336914	0.327148	0.319336	0.299805	0.322266	0.330078	0.345703
-21.56	0.305664	0.333008	0.321289	0.313477	0.295898	0.316406	0.316406	0.342773
-21.46	0.305664	0.338867	0.317383	0.30957	0.290039	0.316406	0.316406	0.337891
-21.36	0.301758	0.338867	0.307617	0.299805	0.290039	0.3125	0.316406	0.333008
-21.26	0.28418	0.334961	0.301758	0.293945	0.286133	0.306641	0.304688	0.314453
-21.16	0.28418	0.329102	0.296875	0.293945	0.280273	0.298828	0.300781	0.311523
-21.06	0.280273	0.325195	0.290039	0.293945	0.276367	0.298828	0.294922	0.318359
-20.96	0.274414	0.319336	0.290039	0.289063	0.270508	0.294922	0.294922	0.301758
-20.86	0.274414	0.319336	0.293945	0.27832	0.270508	0.289063	0.287109	0.291992
-20.76	0.270508	0.314453	0.28418	0.268555	0.266602	0.285156	0.283203	0.293945
-20.66	0.260742	0.311523	0.274414	0.262695	0.256836	0.279297	0.277344	0.287109
-20.56	0.254883	0.305664	0.264648	0.258789	0.250977	0.275391	0.277344	0.275391
-20.46	0.25	0.301758	0.254883	0.260742	0.246094	0.257813	0.265625	0.275391
-20.36	0.239258	0.28418	0.260742	0.243164	0.239258	0.253906	0.265625	0.267578
-20.26	0.233398	0.27832	0.256836	0.254883	0.235352	0.248047	0.265625	0.255859
-20.16	0.229492	0.262695	0.24707	0.254883	0.233398	0.248047	0.261719	0.255859
-20.06	0.223633	0.25293	0.241211	0.250977	0.227539	0.243164	0.255859	0.255859
-19.96	0.219727	0.258789	0.237305	0.245117	0.219727	0.236328	0.248047	0.248047
-19.86	0.213867	0.243164	0.226563	0.241211	0.223633	0.232422	0.236328	0.248047
-19.76	0.209961	0.233398	0.219727	0.235352	0.217773	0.226563	0.231445	0.232422
-19.66	0.204102	0.223633	0.21582	0.231445	0.213867	0.226563	0.224609	0.226563
-19.56	0.204102	0.229492	0.198242	0.225586	0.204102	0.210938	0.224609	0.214844
-19.46	0.200195	0.224609	0.206055	0.208984	0.206055	0.201172	0.208984	0.214844
-19.36	0.19043	0.217773	0.196289	0.213867	0.196289	0.195313	0.203125	0.214844
-19.26	0.192383	0.213867	0.186523	0.209961	0.185547	0.191406	0.203125	0.214844
-19.16	0.181641	0.204102	0.180664	0.188477	0.178711	0.177734	0.195313	0.207031
-19.06	0.170898	0.194336	0.176758	0.178711	0.174805	0.173828	0.191406	0.203125
-18.96	0.161133	0.188477	0.166992	0.180664	0.165039	0.164063	0.185547	0.197266
-18.86	0.151367	0.172852	0.157227	0.163086	0.155273	0.158203	0.169922	0.185547
-18.76	0.141602	0.166992	0.146484	0.15918	0.157227	0.154297	0.164063	0.177734
-18.66	0.131836	0.174805	0.135742	0.15332	0.147461	0.148438	0.15625	0.177734
-18.56	0.133789	0.15332	0.129883	0.149414	0.141602	0.143555	0.15625	0.173828
-18.46	0.129883	0.15918	0.125977	0.139648	0.137695	0.136719	0.152344	0.15625
-18.36	0.115234	0.155273	0.116211	0.133789	0.12793	0.132813	0.134766	0.15625
-18.26	0.102539	0.149414	0.106445	0.129883	0.12207	0.126953	0.134766	0.15625
-18.16	0.0986328	0.144531	0.100586	0.119141	0.117188	0.123047	0.134766	0.144531
-18.06	0.0888672	0.137695	0.0966797	0.108398	0.114258	0.101563	0.126953	0.138672
-17.96	0.0830078	0.133789	0.0869141	0.102539	0.108398	0.0957031	0.123047	0.126953
-17.86	0.0791016	0.12793	0.0810547	0.102539	0.108398	0.0957031	0.105469	0.126953
-17.76	0.0732422	0.12793	0.0810547	0.102539	0.104492	0.0957031	0.105469	0.126953
-17.66	0.0732422	0.12793	0.0771484	0.102539	0.0986328	0.0917969	0.105469	0.119141
-17.56	0.0732422	0.12793	0.0712891	0.0986328	0.0986328	0.0859375	0.0976563	0.119141
-17.46	0.0732422	0.112305	0.0712891	0.0888672	0.106445	0.0820313	0.0976563	0.123047
-17.36	0.0732422	0.114258	0.0664063	0.0947266	0.0888672	0.0761719	0.0859375	0.113281
-17.26	0.0810547	0.0927734	0.0556641	0.0791016	0.0966797	0.0722656	0.0859375	0.107422
-17.16	0.0595703	0.0869141	0.0498047	0.0693359	0.0869141	0.0664063	0.0742188	0.107422
-17.06	0.0537109	0.0869141	0.0498047	0.0595703	0.0771484	0.0585938	0.0742188	0.107422
-16.96	0.0498047	0.0830078	0.0458984	0.0537109	0.0712891	0.0546875	0.0742188	0.103516
-16.86	0.0400391	0.0732422	0.0400391	0.0498047	0.0673828	0.0488281	0.0664063	0.0859375
-16.76	0.0302734	0.0634766	0.0361328	0.0439453	0.0458984	0.0449219	0.0703125	0.0859375
-16.66	0.0166016	0.0576172	0.0263672	0.0439453	0.0400391	0.0390625	0.0761719	0.078125
-16.56	0.0117188	0.0576172	0.0205078	0.0390625	0.0351563	0.0341797	0.0644531	0.0742188
-16.46	0.000977	0.0576172	0.0205078	0.0371094	0.0283203	0.0273438	0.0644531	0.0683594
-16.36	-0.00488	0.0576172	0.0166016	0.0390625	0.0361328	0.0351563	0.0566406	0.0566406
-16.26	-0.00879	0.0498047	-0.000977	0.0371094	0.0185547	0.0351563	0.0566406	0.0527344
-16.16	-0.0146484	0.0449219	-0.00488	0.0390625	0.0302734	0.0351563	0.0566406	0.046875
-16.06	-0.0185547	0.0429688	-0.00684	0.0322266	0.0302734	0.0273438	0.0566406	0.046875
-15.96	-0.0205078	0.0498047	-0.000977	0.0322266	0.0302734	0.0273438	0.0449219	0.0419922
-15.86	-0.0146484	0.0449219	-0.000977	0.0322266	0.0302734	0.0234375	0.0449219	0.0351563
-15.76	-0.0146484	0.0380859	-0.00879	0.0322266	0.0302734	0.0175781	0.0449219	0.0351563
-15.66	-0.0146484	0.0380859	-0.00488	0.0322266	0.0302734	0.0175781	0.0449219	0.0351563
-15.56	-0.0185547	0.0380859	-0.0107422	0.0322266	0.0302734	0.0175781	0.0371094	0.0351563
-15.46	-0.0205078	0.0380859	-0.0107422	0.0439453	0.0380859	0.0175781	0.0371094	0.0273438
-15.36	-0.0146484	0.0263672	-0.0107422	0.0322266	0.0380859	0.0175781	0.0253906	0.0273438
-15.26	-0.0146484	0.0380859	-0.0107422	0.0283203	0.0380859	0.0175781	0.0292969	0.0273438
-15.16	-0.0146484	0.0341797	-0.0107422	0.0224609	0.0341797	0.0136719	0.0351563	0.0273438
-15.06	-0.0146484	0.0166016	-0.0146484	0.0224609	0.0283203	0.00781	0.0351563	0.0273438
-14.96	-0.0146484	0.0166016	-0.00879	0.0224609	0.0283203	-0.00391	0.0273438	0.015625
-14.86	-0.0146484	0.0205078	-0.00488	0.0224609	0.0283203	-0.00391	0.0273438	0.015625
-14.76	-0.0146484	0.0224609	0.000977	0.0224609	0.0244141	-0.00391	0.0195313	0.015625
-14.66	-0.0146484	0.0205078	-0.0107422	0.0224609	0.0185547	-0.00391	0.0253906	0.015625
-14.56	-0.0146484	0.0263672	-0.0146484	0.0224609	0.0185547	-0.0117188	0.0253906	0.015625
-14.46	-0.0146484	0.0146484	-0.0166016	0.0107422	0.0185547	-0.0117188	0.0292969	0.015625
-14.36	-0.0146484	0.0146484	-0.0107422	0.0224609	0.0185547	-0.0117188	0.0234375	0.0205078
-14.26	-0.0146484	0.0146484	-0.0185547	0.0107422	0.0185547	-0.00781	0.0234375	0.0273438
-14.16	-0.0146484	0.0146484	-0.0185547	0.0107422	0.0185547	-0.00586	0.015625	0.0195313
-14.06	-0.0146484	0.0146484	-0.0185547	0.00684	0.0185547	-0.00781	0.0195313	0.0195313
-13.96	-0.0146484	0.0146484	-0.0185547	0.000977	0.0224609	-0.00195	0.0253906	0.00781
-13.86	-0.0146484	0.0146484	-0.0185547	0.000977	0.0283203	-0.00195	0.0253906	0.00781
-13.76	-0.0107422	0.0146484	-0.0185547	0.000977	0.0283203	-0.00195	0.0253906	0.00293
-13.66	-0.00488	0.0146484	-0.0185547	0.000977	0.0205078	-0.00195	0.0136719	-0.00391
-13.56	-0.00488	0.0146484	-0.0185547	0.000977	0.0205078	-0.00195	0.0185547	-0.0107422
-13.46	-0.00488	0.0146484	-0.0107422	0.000977	0.0205078	-0.00195	0.0253906	-0.00391
-13.36	-0.00488	0.0107422	-0.0107422	0.000977	0.0205078	-0.00195	0.0253906	-0.00391
-13.26	-0.00488	0.00878906	-0.0107422	0.000977	0.0205078	-0.00195	0.0175781	-0.00391
-13.16	-0.000977	0.0146484	-0.0107422	0.000977	0.0205078	-0.00195	0.00586	-0.0117188
-13.06	0.00488	0.0107422	-0.0185547	0.000977	0.0205078	-0.0136719	0.00977	-0.0117188
-12.96	0.00488	0.00488281	-0.0185547	0.000977	0.0205078	-0.00977	0.015625	-0.0117188
-12.86	-0.00684	0.00488281	-0.0185547	0.000977	0.00879	-0.00391	0.015625	-0.0117188
-12.76	-0.00684	-0.00292969	-0.0185547	0.000977	0.00879	-0.0117188	0.00781	-0.0117188
-12.66	-0.00684	-0.00292969	-0.0146484	0.000977	0.00879	-0.0117188	0.00781	-0.0117188
-12.56	-0.00684	-0.00292969	-0.00879	0.000977	0.00879	-0.0117188	0.00781	-0.0117188
-12.46	-0.00684	-0.00292969	-0.00879	0.0126953	0.000977	-0.0117188	0.00781	-0.0117188
-12.36	-0.0146484	-0.00292969	-0.00879	0.0126953	0.000977	-0.0234375	0.0117188	-0.0117188
-12.26	-0.00977	-0.00292969	-0.0126953	0.0126953	0.0126953	-0.0234375	0.0175781	-0.00781
-12.16	-0.00293	0.000976563	-0.0185547	0.00879	0.0107422	-0.0234375	0.0175781	-0.0136719
-12.06	-0.00293	0.00683594	-0.0185547	0.00293	0.0185547	-0.0234375	0.00586	-0.0136719
-11.96	-0.00293	0.00683594	-0.0185547	0.00293	0.0107422	-0.0117188	0.00586	-0.0136719
-11.86	-0.00293	-0.00488281	-0.0185547	0.00684	0.0107422	-0.0117188	0.00586	-0.0136719
-11.76	-0.0146484	-0.00488281	-0.0185547	0.0126953	0.0107422	-0.0234375	0.00586	-0.0136719
-11.66	-0.0146484	-0.00488281	-0.0146484	0.000977	0.0107422	-0.0234375	0.00586	-0.0175781
-11.56	-0.0146484	-0.00488281	-0.0126953	0.000977	0.0107422	-0.0234375	0.00586	-0.00391
-11.46	-0.0107422	-0.00488281	-0.00684	0.000977	-0.000977	-0.0234375	0.00586	-0.0117188
-11.36	-0.00488	0	-0.000977	0.0126953	-0.000977	-0.0234375	0.00977	-0.0117188
-11.26	-0.00488	0.00683594	-0.00879	0.0126953	0.00293	-0.0234375	0.015625	-0.0117188
-11.16	-0.00488	0.00195313	-0.00879	0.0126953	0.00879	-0.0234375	0.015625	-0.0117188
-11.06	-0.00488	-0.00488281	-0.000977	0.0126953	0.00879	-0.0234375	0.015625	-0.0117188
-10.96	-0.00488	-0.00488281	-0.000977	0.0126953	0.00879	-0.0234375	0.015625	-0.00781
-10.86	-0.00488	-0.0126953	-0.000977	-0.00293	0.00879	-0.0234375	0.015625	-0.00586
-10.76	-0.00488	-0.0126953	-0.000977	-0.00879	0.00879	-0.0234375	0.0117188	-0.0117188
-10.66	-0.00488	-0.0126953	-0.000977	0.00684	0.00879	-0.0234375	-0.00195	-0.00781
-10.56	0.00684	-0.0078125	0.0107422	0.0126953	0.00879	-0.0234375	0	-0.00195
-10.46	-0.00488	-0.000976563	0.0107422	0.0126953	0.00879	-0.0185547	-0.00195	-0.0136719
-10.36	0.00684	-0.000976563	0.0107422	0.000977	0.00879	-0.0166016	0.00391	-0.00977
-10.26	-0.00488	-0.000976563	0.0107422	0.000977	0.00879	-0.0185547	0.00391	-0.00391
-10.16	-0.000977	-0.00585938	0.0107422	0.000977	0.00879	-0.0117188	-0.00391	-0.00391
-10.06	0.00488	-0.0126953	0.0107422	0.000977	0.00879	-0.0117188	-0.00391	-0.00391
-9.96	0.00488	-0.0126953	0.0107422	0.000977	0.00879	-0.0117188	-0.00391	0
-9.86	0.00488	-0.0126953	0.0107422	0.000977	-0.00293	-0.0117188	-0.00391	0.00195
-9.76	0.00488	-0.0078125	0.0107422	-0.00684	-0.00293	-0.0117188	-0.00391	-0.00391
-9.66	0.00488	-0.00585938	0.0146484	-0.00684	-0.00293	-0.0117188	-0.00391	-0.00391
-9.56	0.00488	-0.0126953	0.0166016	-0.00684	-0.00293	-0.0117188	-0.015625	-0.00391
-9.46	0.00488	-0.0126953	0.0146484	-0.00684	-0.00293	-0.0117188	-0.015625	-0.00391
-9.36	0.00488	-0.0126953	0.0205078	-0.00293	-0.0107422	-0.0117188	-0.015625	-0.0117188
-9.26	0.00488	-0.0126953	0.0205078	0.00293	-0.0107422	-0.0117188	-0.0234375	-0.00781
-9.16	0.00488	-0.0126953	0.0205078	0.00293	-0.0107422	0	-0.0234375	-0.00195
-9.06	0.00879	-0.0126953	0.0166016	0.00293	-0.0107422	-0.00781	-0.0195313	-0.00195
-8.96	0.0146484	-0.0126953	0.0146484	0.00293	-0.0107422	-0.00195	-0.0136719	-0.00195
-8.86	0.0146484	-0.0078125	0.0205078	0.00293	-0.0107422	0.00977	-0.0136719	-0.00586
-8.76	0.0146484	-0.000976563	0.00488	-0.000977	-0.0107422	0.00977	-0.0136719	-0.0117188
-8.66	0.0146484	-0.000976563	-0.000977	-0.00684	-0.0107422	0.00977	-0.0136719	-0.0117188
-8.56	0.0146484	-0.000976563	0.00293	-0.00293	-0.00586	0.00977	-0.0136719	-0.0117188
-8.46	0.00684	-0.000976563	0.00879	0.00293	0.000977	0.0175781	-0.0136719	-0.0117188
-8.36	0.0146484	-0.000976563	0.00879	0.00293	0.000977	0.00977	-0.0136719	-0.00391
-8.26	0.00684	-0.000976563	0.00879	0.00293	-0.0107422	0.0175781	-0.0136719	-0.00391
-8.16	0.00684	-0.00585938	0.00879	0.00293	-0.0107422	0.0175781	-0.0136719	-0.00391
-8.06	0.00684	-0.0126953	0.000977	-0.00879	-0.0107422	0.0175781	-0.00977	-0.00391
-7.96	0.00684	-0.0078125	0.000977	-0.00879	-0.0107422	0.0175781	-0.00391	0
-7.86	0.0107422	-0.00585938	0.00879	-0.00879	-0.0107422	0.0175781	-0.00781	0.00586
-7.76	0.0166016	-0.0078125	0.0126953	-0.00879	-0.0107422	0.0136719	-0.0136719	0.00586
-7.66	0.0166016	-0.000976563	0.00684	-0.00879	-0.0107422	0.00781	-0.0136719	0.00586
-7.56	0.0166016	-0.000976563	0.000977	-0.00879	-0.0107422	0.00781	-0.0136719	0.00586
-7.46	0.00488	-0.000976563	0.00488	-0.00879	-0.0107422	0.00781	-0.0253906	0.00586
-7.36	0.00488	-0.000976563	0.0107422	-0.00879	-0.0107422	0.00781	-0.0136719	0.00586
-7.26	0.00488	-0.00878906	0.0107422	-0.0166016	-0.0107422	0.00781	-0.0136719	0.00586
-7.16	0.00488	-0.00683594	0.0107422	-0.0126953	-0.0107422	0.00781	-0.0253906	0.00586
-7.06	0.00488	-0.00878906	0.0107422	-0.00684	-0.0107422	0.00781	-0.0136719	0.00586
-6.96	0.00488	-0.00292969	0.0107422	-0.0107422	-0.0107422	0.00781	-0.0136719	0.00586
-6.86	0.00488	-0.00292969	0.0107422	-0.0166016	-0.0107422	0.0195313	-0.0136719	0.00586
-6.76	-0.00684	-0.00292969	0.0107422	-0.0166016	-0.0107422	0.0195313	-0.0136719	0.00586
-6.66	-0.00293	-0.00292969	0.0107422	-0.0166016	-0.0107422	0.0195313	-0.0136719	0.00586
-6.56	0.00293	-0.00292969	0.0107422	-0.0126953	-0.015625	0.0273438	-0.0136719	0.0175781
-6.46	0.00293	0.000976563	0.0107422	-0.0107422	-0.0224609	0.0273438	-0.0136719	0.0175781
-6.36	0.00293	-0.000976563	0.0146484	-0.0166016	-0.0224609	0.0273438	-0.0136719	0.0136719
-6.26	0.0146484	-0.000976563	0.0205078	-0.0126953	-0.0224609	0.0273438	-0.0136719	0.00781
-6.16	0.0146484	-0.000976563	0.0205078	-0.00684	-0.0224609	0.0273438	-0.0136719	0.00781
-6.06	0.0146484	-0.000976563	0.00879	-0.00684	-0.0224609	0.0273438	-0.0136719	0.00781
-5.96	0.00293	-0.000976563	0.0205078	-0.00684	-0.0224609	0.0273438	-0.0136719	0.0117188
-5.86	0.00293	-0.000976563	0.00879	-0.00684	-0.0224609	0.0273438	-0.0136719	0.00586
-5.76	0.00293	-0.000976563	0.00488	-0.00684	-0.0263672	0.0273438	-0.00586	0.0175781
-5.66	0.00293	-0.000976563	-0.000977	-0.00684	-0.0283203	0.0273438	-0.00586	0.0136719
-5.56	0.00293	-0.000976563	0.00293	-0.0107422	-0.0224609	0.0273438	-0.0136719	0.00781
-5.46	0.00684	-0.000976563	0.00879	-0.0166016	-0.0224609	0.0390625	-0.0136719	0.00781
-5.36	0.0126953	0.00683594	0.00488	-0.0166016	-0.0146484	0.0341797	-0.0136719	0.0117188
-5.26	0.00879	0.00292969	-0.000977	-0.0166016	-0.0205078	0.0273438	-0.0175781	0.00586
-5.16	0.00293	-0.00292969	-0.000977	-0.0205078	-0.0244141	0.0273438	-0.0234375	0.0214844
-5.06	-0.00488	-0.00292969	-0.000977	-0.0185547	-0.0302734	0.0273438	-0.015625	0.0273438
-4.96	-0.00488	-0.00292969	-0.00488	-0.0185547	-0.0302734	0.0273438	-0.015625	0.0234375
-4.86	-0.00879	-0.00292969	-0.0107422	-0.0185547	-0.0302734	0.0273438	-0.015625	0.0175781
-4.76	-0.0146484	-0.00292969	-0.0107422	-0.0185547	-0.0302734	0.0273438	-0.00391	0.0136719
-4.66	-0.00684	-0.00292969	-0.0107422	-0.0224609	-0.0302734	0.0351563	-0.00391	0.0195313
-4.56	-0.00684	-0.00292969	-0.0107422	-0.0283203	-0.0302734	0.03125	-0.00781	0.0146484
-4.46	-0.00684	-0.00292969	-0.0107422	-0.0361328	-0.0341797	0.0253906	-0.0136719	0.015625
-4.36	-0.00684	-0.0146484	-0.0185547	-0.0400391	-0.0400391	0.0253906	-0.0136719	0.0117188
-4.26	-0.00684	-0.0322266	-0.0341797	-0.0576172	-0.0556641	0.0175781	-0.0175781	0.0175781
-4.16	-0.0107422	-0.0322266	-0.0400391	-0.0615234	-0.0615234	0.0136719	-0.0351563	0.0136719
-4.06	-0.0166016	-0.0371094	-0.0517578	-0.0673828	-0.0654297	-0.00391	-0.0390625	0.00391
-3.96	-0.0244141	-0.0439453	-0.0498047	-0.0712891	-0.0712891	-0.00781	-0.0498047	-0.00586
-3.86	-0.0166016	-0.0517578	-0.0498047	-0.0771484	-0.0712891	-0.00195	-0.0605469	-0.015625
-3.76	-0.0166016	-0.0517578	-0.0498047	-0.0771484	-0.0751953	-0.00586	-0.0703125	-0.0332031
-3.66	-0.0166016	-0.0556641	-0.0576172	-0.0810547	-0.0693359	-0.0117188	-0.0644531	-0.0371094
-3.56	-0.0244141	-0.0615234	-0.0615234	-0.0947266	-0.0732422	-0.0117188	-0.0683594	-0.0429688
-3.46	-0.0205078	-0.0615234	-0.0712891	-0.0947266	-0.0791016	-0.015625	-0.078125	-0.0351563
-3.36	-0.0341797	-0.0615234	-0.0771484	-0.0947266	-0.0839844	-0.0332031	-0.0839844	-0.0449219
-3.26	-0.0341797	-0.0732422	-0.0820313	-0.0996094	-0.0908203	-0.0332031	-0.0878906	-0.0507813
-3.16	-0.0380859	-0.0732422	-0.0810547	-0.106445	-0.0908203	-0.0214844	-0.09375	-0.0556641
-3.06	-0.0439453	-0.0771484	-0.0810547	-0.106445	-0.0947266	-0.0332031	-0.0976563	-0.0664063
-2.96	-0.0361328	-0.0869141	-0.0927734	-0.106445	-0.100586	-0.0449219	-0.107422	-0.0761719
-2.86	-0.0439453	-0.104492	-0.102539	-0.110352	-0.116211	-0.0546875	-0.113281	-0.0859375
-2.76	-0.0478516	-0.116211	-0.108398	-0.116211	-0.125977	-0.0654297	-0.110352	-0.0878906
-2.66	-0.0458984	-0.129883	-0.12793	-0.108398	-0.135742	-0.0800781	-0.121094	-0.0976563
-2.56	-0.0654297	-0.157227	-0.139648	-0.116211	-0.133789	-0.0957031	-0.134766	-0.116211
-2.46	-0.0585938	-0.166992	-0.163086	-0.135742	-0.139648	-0.105469	-0.146484	-0.126953
-2.36	-0.0693359	-0.181641	-0.185547	-0.143555	-0.147461	-0.115234	-0.166016	-0.136719
-2.26	-0.0869141	-0.198242	-0.188477	-0.15918	-0.167969	-0.140625	-0.188477	-0.150391
-2.16	-0.116211	-0.21582	-0.21582	-0.180664	-0.18457	-0.149414	-0.230469	-0.169922
-2.06	-0.142578	-0.246094	-0.229492	-0.195313	-0.202148	-0.177734	-0.270508	-0.19043
-1.96	-0.166992	-0.268555	-0.253906	-0.235352	-0.231445	-0.208984	-0.306641	-0.203125
-1.86	-0.172852	-0.27832	-0.28418	-0.227539	-0.292969	-0.245117	-0.328125	-0.234375
-1.76	-0.176758	-0.248047	-0.273438	-0.207031	-0.314453	-0.24707	-0.299805	-0.223633
-1.66	-0.179688	-0.191406	-0.232422	-0.162109	-0.265625	-0.19043	-0.231445	-0.15332
-1.56	-0.128906	-0.110352	-0.158203	-0.106445	-0.199219	-0.125977	-0.147461	-0.0830078
-1.46	-0.0625	-0.0546875	-0.0810547	-0.0527344	-0.142578	-0.0712891	-0.0791016	-0.00293
-1.36	0.0126953	0.0253906	-0.015625	0.0253906	-0.0615234	-0.00684	-0.015625	0.0810547
-1.26	0.0976563	0.0820313	0.0742188	0.0917969	0.03125	0.0400391	0.0380859	0.163086
-1.16	0.180664	0.15332	0.133789	0.15332	0.0957031	0.0898438	0.0751953	0.209961
-1.06	0.228516	0.228516	0.189453	0.21875	0.154297	0.145508	0.139648	0.24707
-0.96	0.291992	0.296875	0.273438	0.269531	0.229492	0.208008	0.196289	0.288086
-0.86	0.369141	0.357422	0.316406	0.320313	0.291016	0.264648	0.264648	0.348633
-0.76	0.443359	0.453125	0.411133	0.439453	0.378906	0.362305	0.360352	0.413086
-0.66	0.550781	0.506836	0.483398	0.500977	0.473633	0.423828	0.391602	0.478516
-0.56	0.59375	0.509766	0.480469	0.470703	0.481445	0.40918	0.359375	0.501953
-0.46	0.5625	0.439453	0.446289	0.4375	0.419922	0.367188	0.325195	0.491211
-0.36	0.514648	0.413086	0.40625	0.40918	0.373047	0.344727	0.333984	0.451172
-0.26	0.498047	0.455078	0.337891	0.364258	0.294922	0.318359	0.47168	0.40625
-0.16	0.614258	-0.28125	0.304688	0.348633	0.242188	0.298828	0.317383	0.327148
-0.06	0.746094	-0.248047	0.268555	1.04883	0.18457	0.378906	0.553711	0.782227
0.039997	0.857422	0.320313	0.770508	1.96387	-0.0380859	1.25684	2.93457	-1.5166
0.139999	1.00293	1.08594	1.42676	3.03027	1.25586	4.7334	7.86523	1.62207
0.239998	1.1748	1.9873	2.29297	4.45801	3.44336	8.50391	14.6621	22.3096
0.34	1.3291	2.94824	3.36816	6.13477	6.15625	12.9473	22.4434	34.3623
0.439999	1.50391	4.05762	4.60059	7.38086	8.32715	16.624	30.6846	49.0859
0.539997	1.73828	4.92676	5.40723	8.52246	10.5771	21.4727	39.457	64.3848
0.639996	1.95996	4.9209	6.21777	9.86719	12.7363	25.7832	47.043	77.4072
0.740002	1.99805	4.83301	6.74414	11.0283	15.6025	30.127	54.3545	87.0156
0.84	1.94141	4.96289	7.71387	12.0615	17.7363	33.7256	60.583	93.1641
0.939999	2.11133	5.19238	8.30176	13.1855	20.001	37.4551	65.9375	96.5
1.04	2.16211	5.5166	8.77148	13.9346	21.667	40.7559	70.1621	97.5254
1.14	2.18359	5.78809	9.34863	14.8594	23.5908	43.5957	73.3574	98.7236
1.24	2.18945	6.05078	9.86523	15.7188	25.2666	46.127	75.752	98.9707
1.34	2.19922	6.29199	10.3477	16.5039	26.7881	48.3916	77.459	99.4082
1.44	2.17871	6.49512	10.7793	17.2305	27.9512	50.3408	78.3232	99.5508
1.54	2.1748	6.69141	11.1719	17.9111	29.2813	51.6455	79.333	99.6416
1.64	2.17188	6.87598	11.5439	18.5146	30.4688	53.1162	79.7266	99.8643
1.74	2.17676	7.05273	11.8633	19.0811	31.5713	54.3867	80.3135	100.026
1.84	2.1416	7.20801	12.1709	19.6104	32.5557	55.4453	80.5332	100.156
1.94	2.12012	7.35254	12.4561	20.0928	33.4521	56.0625	80.8789	100.264
2.04	2.10645	7.49121	12.7197	20.5342	34.2168	56.8262	81.1279	100.348
2.14	2.10547	7.61426	12.9854	20.9277	34.9209	57.4707	81.3301	100.421
2.24	2.06934	7.70605	13.2178	21.2891	35.5381	58.0039	81.4727	100.471
2.34	2.05957	7.81152	13.4189	21.6377	36.0967	58.4082	81.584	100.531
2.44	2.0498	7.8916	13.5908	21.9326	36.6016	58.7559	81.6738	100.568
2.54	2.04395	7.9834	13.7744	22.2256	37.0342	59.0605	81.7402	100.592
2.64	2.04395	8.07031	13.9209	22.4854	37.4072	59.3047	81.8164	100.63
2.74	2.04395	8.14355	14.0732	22.7178	37.7627	59.501	81.875	100.691
2.84	2.04004	8.21191	14.208	22.9355	38.0654	59.6563	81.9297	100.725
2.94	2.03809	8.27637	14.334	23.1104	38.3193	59.7969	81.9785	100.775
3.04	2.04395	8.35449	14.4385	23.2861	38.542	59.9063	82.0283	100.787
3.14	2.04395	8.38965	14.5439	23.4404	38.7441	59.9922	82.0703	100.811
3.24	2.04785	8.43066	14.6279	23.5889	38.9229	60.0566	82.1191	100.832
3.34	2.04199	8.48047	14.7334	23.7266	39.0693	60.1152	82.1523	100.846
3.44	2.04688	8.53027	14.8066	23.8232	39.1943	60.1738	82.1992	100.866
3.54	2.04883	8.57129	14.8857	23.9326	39.3447	60.2295	82.2285	100.891
3.64	2.03906	8.59668	14.9541	24.0186	39.4443	60.252	82.2383	100.9
3.74	2.0459	8.6123	15.0146	24.1025	39.5439	60.2813	82.2607	100.926
3.84	2.03809	8.6377	15.0557	24.1729	39.6475	60.3262	82.2676	100.949
3.94	2.04395	8.65332	15.1045	24.2432	39.7021	60.3613	82.2793	100.959
4.04	2.04004	8.68457	15.1729	24.3057	39.7832	60.4141	82.3086	100.981
4.14	2.0459	8.70508	15.2217	24.3545	39.8447	60.4307	82.3184	100.992
4.24	2.03418	8.72168	15.2637	24.415	39.8896	60.4492	82.3398	101.006
4.34	2.03809	8.75098	15.2979	24.457	39.9248	60.4727	82.3652	101.01
4.44	2.03613	8.77246	15.3447	24.5068	39.9619	60.4941	82.3887	101.031
4.54	2.04004	8.79004	15.3545	24.5479	40.0029	60.5098	82.4102	101.041
4.64	2.03418	8.7998	15.376	24.5889	40.0127	60.5313	82.4199	101.051
4.74	2.03418	8.81445	15.4053	24.626	40.0303	60.541	82.4336	101.049
4.84	2.03809	8.83105	15.4385	24.6709	40.0342	60.5508	82.4492	101.06
4.94	2.04004	8.85254	15.4824	24.6943	40.0635	60.5723	82.46	101.063
5.04	2.0459	8.85059	15.5166	24.7363	40.0742	60.5859	82.4746	101.072
5.14	2.03418	8.86035	15.5459	24.7588	40.0889	60.5947	82.4902	101.082
5.24	2.03809	8.87012	15.5635	24.7764	40.1045	60.6074	82.5117	101.08
5.34	2.04395	8.87988	15.5732	24.7822	40.1143	60.6113	82.5293	101.09
5.44	2.03223	8.88965	15.5947	24.7861	40.1436	60.625	82.5352	101.1
5.54	2.03711	8.89941	15.6123	24.7959	40.1533	60.6406	82.5508	101.102
5.64	2.04395	8.90234	15.6338	24.7979	40.1631	60.6504	82.5605	101.112
5.74	2.04395	8.91309	15.6279	24.8076	40.1816	60.6602	82.5781	101.111
5.84	2.04004	8.91113	15.6328	24.8174	40.1885	60.6709	82.584	101.121
5.94	2.0459	8.9209	15.6357	24.8281	40.1963	60.6816	82.5996	101.131
6.04	2.03418	8.93066	15.6455	24.8389	40.2236	60.6836	82.6104	101.141
6.14	2.03809	8.93262	15.6553	24.8486	40.2178	60.6934	82.625	101.143
6.24	2.03613	8.93066	15.665	24.8545	40.2217	60.6953	82.6289	101.141
6.34	2.03613	8.94043	15.6748	24.8467	40.2314	60.7109	82.6504	101.146
6.44	2.02832	8.93945	15.6729	24.8564	40.2334	60.709	82.6563	101.15
6.54	2.03418	8.9502	15.6826	24.8584	40.2432	60.7197	82.6602	101.161
6.64	2.03809	8.94824	15.6855	24.8682	40.2529	60.7188	82.6777	101.16
6.74	2.03613	8.95215	15.6807	24.8662	40.252	60.7227	82.6953	101.17
6.84	2.02832	8.96191	15.6846	24.876	40.2627	60.7324	82.6992	101.172
6.94	2.03418	8.97168	15.6865	24.8818	40.2646	60.7305	82.7051	101.182
7.04	2.02637	8.96582	15.6846	24.8701	40.2744	60.7402	82.7207	101.18
7.14	2.03027	8.96973	15.6943	24.875	40.2842	60.7422	82.7383	101.189
7.24	2.02441	8.97168	15.6924	24.8857	40.2783	60.752	82.7441	101.191
7.34	2.02832	8.98145	15.7021	24.8877	40.2822	60.7617	82.749	101.201
7.44	2.02246	8.98047	15.7119	24.8975	40.292	60.7598	82.7559	101.2
7.54	2.02246	8.9834	15.7139	24.8955	40.2979	60.7705	82.7559	101.207
7.64	2.02637	8.99316	15.7246	24.8975	40.2939	60.7734	82.7598	101.203
7.74	2.02441	8.99121	15.7354	24.9072	40.3047	60.7676	82.7695	101.201
7.84	2.0127	9.00098	15.7334	24.9131	40.2998	60.7637	82.7793	101.211
7.94	2.0127	8.99902	15.7354	24.917	40.3037	60.7734	82.7852	101.213
8.04	2.00977	8.99121	15.7412	24.916	40.3135	60.7715	82.7891	101.211
8.14	2.0166	8.98926	15.7334	24.9189	40.3193	60.7813	82.8105	101.221
8.24	2.00879	8.99121	15.7354	24.9248	40.3154	60.791	82.8164	101.215
8.34	2.01465	9.00098	15.7334	24.917	40.3135	60.7852	82.8203	101.211
8.44	2.01465	9	15.7354	24.9189	40.3232	60.7813	82.8379	101.21
8.54	2.00684	8.99121	15.7295	24.917	40.333	60.7803	82.8359	101.221
8.64	2.01074	9.00098	15.7344	24.9268	40.3311	60.7871	82.8477	101.223
8.74	2.00488	8.99902	15.7295	24.9248	40.3418	60.7832	82.8535	101.221
8.84	2.00488	8.99121	15.7256	24.9346	40.3408	60.793	82.8506	101.23
8.94	1.99707	8.99316	15.7314	24.9375	40.3447	60.791	82.8652	101.232
9.04	2.00293	8.99121	15.7236	24.9326	40.3428	60.7891	82.8691	101.242
9.14	1.99902	8.98926	15.7334	24.9365	40.3447	60.793	82.8789	101.24
9.24	2.00488	8.99121	15.7354	24.9385	40.3584	60.791	82.8848	101.246
9.34	2.00488	8.98535	15.7295	24.9482	40.3701	60.7891	82.8887	101.243
9.44	1.99707	8.98242	15.7256	24.958	40.3623	60.791	82.8945	101.254
9.54	2.00293	8.98145	15.7314	24.9521	40.3643	60.8018	82.8984	101.252
9.64	2.00293	8.9873	15.7236	24.9561	40.3623	60.8086	82.9043	101.262
9.74	1.99512	8.97168	15.7334	24.958	40.3682	60.793	82.9043	101.26
9.84	1.99512	8.98145	15.7324	24.9521	40.3652	60.8027	82.9004	101.262
9.94	1.99902	8.97949	15.7393	24.9482	40.3604	60.8008	82.9102	101.268
10.04	1.99316	8.98145	15.7354	24.958	40.3525	60.8105	82.916	101.264
10.14	1.99316	8.97168	15.7334	24.957	40.3506	60.8125	82.9199	101.279
10.24	1.99707	8.96973	15.7432	24.9521	40.3545	60.8105	82.9258	101.277
10.34	1.99512	8.97266	15.7412	24.9482	40.3525	60.8203	82.9307	101.271
10.44	1.99512	8.97168	15.7334	24.958	40.3584	60.8184	82.9414	101.277
10.54	1.9834	8.96973	15.7432	24.9561	40.3545	60.8223	82.9473	101.289
10.64	1.98828	8.96191	15.7451	24.9619	40.3525	60.8164	82.9512	101.281
10.74	1.99512	8.95996	15.7393	24.958	40.3584	60.8096	82.9609	101.279
10.84	1.9873	8.96191	15.7432	24.9521	40.3623	60.8203	82.9551	101.281
10.94	1.9873	8.95996	15.7451	24.9561	40.3643	60.8223	82.9668	101.295
11.04	1.97949	8.96191	15.7393	24.958	40.3584	60.8164	82.959	101.295
11.14	1.98535	8.95996	15.7441	24.9521	40.3633	60.8125	82.9688	101.292
11.24	1.98535	8.96973	15.7549	24.9561	40.374	60.8223	82.9746	101.303
11.34	1.97363	8.97266	15.749	24.9551	40.3682	60.8203	82.9785	101.301
11.44	1.96582	8.97168	15.7529	24.9541	40.3721	60.8301	82.9844	101.303
11.54	1.96973	8.97363	15.7549	24.958	40.374	60.832	82.9844	101.313
11.64	1.97559	8.97168	15.749	24.9561	40.3799	60.8311	82.9883	101.311
11.74	1.96777	8.96973	15.7529	24.9541	40.3643	60.8418	82.9941	101.313
11.84	1.97363	8.97168	15.7549	24.9463	40.374	60.8438	82.999	101.311
11.94	1.97363	8.96973	15.7607	24.9521	40.3838	60.8379	83.0059	101.31
12.04	1.97363	8.97949	15.7529	24.9365	40.3779	60.8418	83.0098	101.309
12.14	1.96973	8.97754	15.7588	24.9463	40.3623	60.8398	83.0156	101.313
12.24	1.97559	8.9707	15.751	24.9521	40.373	60.8418	83.0195	101.311
12.34	1.97949	8.97363	15.7432	24.9482	40.376	60.8477	83.0254	101.313
12.44	1.97363	8.97168	15.7539	24.9463	40.374	60.8398	83.0254	101.322
12.54	1.97363	8.96973	15.7529	24.9453	40.3721	60.8496	83.0293	101.32
12.64	1.97363	8.97168	15.7529	24.9443	40.3701	60.8525	83.0391	101.322
12.74	1.97754	8.96973	15.7451	24.9482	40.3623	60.8594	83.0566	101.32
12.84	1.9834	8.96777	15.751	24.9463	40.3643	60.8516	83.0449	101.33
12.94	1.97559	8.97168	15.7549	24.9443	40.374	60.8535	83.0488	101.328
13.04	1.97949	8.96973	15.7529	24.9482	40.3721	60.8516	83.0547	101.321
13.14	1.98535	8.98047	15.7549	24.9463	40.3623	60.8613	83.0586	101.32
13.24	1.97852	8.97949	15.7607	24.9521	40.3682	60.8594	83.0645	101.322
13.34	1.98535	8.97168	15.7646	24.9482	40.3652	60.8574	83.0645	101.332
13.44	1.98535	8.97363	15.7588	24.9463	40.3682	60.8613	83.0645	101.342
13.54	1.97754	8.97168	15.7627	24.9561	40.3838	60.8672	83.0684	101.348
13.64	1.96973	8.98145	15.7646	24.9541	40.3779	60.8594	83.0859	101.34
13.74	1.97559	8.97559	15.7705	24.958	40.374	60.8613	83.0859	101.342
13.84	1.97949	8.97168	15.7637	24.9521	40.3721	60.8672	83.0859	101.352
13.94	1.98535	8.98145	15.7705	24.9453	40.3701	60.8604	83.0742	101.351
14.04	1.98926	8.97949	15.7666	24.9521	40.3623	60.8711	83.0742	101.342
14.14	1.9834	8.98145	15.7646	24.9561	40.3682	60.873	83.0781	101.34
14.24	1.9834	8.9873	15.7705	24.9541	40.3643	60.8672	83.084	101.346
14.34	1.97949	8.98047	15.7627	24.958	40.3633	60.8711	83.084	101.361
14.44	1.98926	8.99121	15.7686	24.9521	40.374	60.8809	83.0889	101.359
14.54	1.99512	8.98145	15.7646	24.9561	40.3682	60.8828	83.0957	101.361
14.64	1.9834	8.9873	15.7744	24.9658	40.3643	60.8809	83.0957	101.36
14.74	1.9834	8.9834	15.7725	24.9521	40.3623	60.8867	83.0996	101.363
14.84	1.9873	8.99316	15.7705	24.9561	40.3643	60.8789	83.1055	101.361
14.94	1.99316	8.9873	15.7744	24.958	40.3623	60.877	83.1094	101.363
15.04	1.98926	8.97949	15.7725	24.9639	40.3721	60.8818	83.1152	101.373
15.14	1.99512	8.97754	15.7705	24.9521	40.374	60.8809	83.1152	101.371
15.24	1.99512	8.98145	15.7705	24.9561	40.373	60.8789	83.1191	101.381
15.34	1.9873	8.97559	15.7637	24.9551	40.3838	60.8711	83.125	101.379
15.44	1.99316	8.97949	15.7744	24.9541	40.374	60.8809	83.1406	101.377
15.54	1.99316	8.97754	15.7725	24.958	40.3838	60.8828	83.1465	101.381
15.64	1.99023	8.9707	15.7764	24.9561	40.3818	60.8809	83.1465	101.38
15.74	1.99707	8.97363	15.7705	24.9619	40.3799	60.8828	83.1504	101.383
15.84	1.98926	8.9834	15.7744	24.9658	40.3721	60.8926	83.1563	101.381
15.94	1.99512	8.97754	15.7803	24.9678	40.374	60.8916	83.1563	101.383
16.04	1.99512	8.98145	15.7725	24.9736	40.3721	60.8906	83.1602	101.381
16.14	1.99902	8.97559	15.7783	24.9658	40.3818	60.8926	83.166	101.391
16.24	1.99316	8.97168	15.7744	24.9717	40.3799	60.8984	83.1738	101.393
16.34	1.99707	8.98145	15.7803	24.9678	40.377	60.8906	83.1777	101.391
16.44	1.99512	8.97559	15.7725	24.9619	40.3818	60.9004	83.1758	101.396
16.54	1.99512	8.97168	15.7822	24.9658	40.374	60.9023	83.1758	101.39
16.64	1.99902	8.97754	15.7803	24.9639	40.3838	60.9004	83.1758	101.393
16.74	1.99316	8.98145	15.7803	24.9688	40.3818	60.9023	83.1807	101.402
16.84	1.98926	8.97559	15.7852	24.9678	40.3916	60.9082	83.1953	101.4
16.94	1.99512	8.98047	15.7803	24.9736	40.3936	60.9004	83.1953	101.398
17.04	1.99902	8.97949	15.7842	24.9775	40.4033	60.9111	83.1992	101.406
17.14	2.00488	8.97168	15.79	24.9834	40.3975	60.9102	83.2051	101.41
17.24	1.99707	8.97754	15.7861	24.9873	40.4023	60.9121	83.1973	101.416
17.34	2.00293	8.96191	15.792	24.9814	40.4053	60.918	83.2012	101.4
17.44	2.00293	8.97168	15.7842	24.9854	40.3994	60.9102	83.2148	101.411
17.54	2.00781	8.96582	15.79	24.9951	40.4033	60.9082	83.2148	101.418
17.64	2.01465	8.96191	15.7861	24.9932	40.4053	60.9004	83.2148	101.41
17.74	2.01074	8.96777	15.792	24.9854	40.3994	60.9023	83.2148	101.408
17.84	2.0166	8.95996	15.7842	24.9912	40.4033	60.9121	83.207	101.416
17.94	2.0166	8.95801	15.79	24.9873	40.4014	60.9102	83.2109	101.416
18.04	2.02051	8.96191	15.7822	24.9932	40.4072	60.9082	83.2168	101.412
18.14	2.01465	8.95605	15.7803	24.9932	40.4033	60.9131	83.2168	101.422
18.24	2.01465	8.95996	15.7842	24.9854	40.4014	60.916	83.2168	101.416
18.34	2.01074	8.95801	15.7783	24.9912	40.4043	60.9316	83.2168	101.412
18.44	2.0166	8.9502	15.7832	24.9834	40.3994	60.9297	83.2168	101.41
18.54	2.02051	8.95605	15.79	24.9883	40.4033	60.9316	83.2207	101.42
18.64	2.02637	8.95313	15.7822	24.9834	40.4092	60.9414	83.2148	101.406
18.74	2.01855	8.94824	15.7861	24.9834	40.4053	60.9355	83.2148	101.411
18.84	2.02441	8.95215	15.7803	24.9873	40.4033	60.9395	83.2148	101.402
18.94	2.02441	8.96191	15.7842	24.9854	40.4053	60.9424	83.2266	101.408
19.04	2.02832	8.95605	15.7822	24.9854	40.4033	60.9531	83.2266	101.412
19.14	2.02246	8.95215	15.7822	24.9775	40.4014	60.9512	83.2305	101.406
19.24	2.01465	8.95801	15.7744	24.9834	40.4033	60.9609	83.2363	101.41
19.34	2.01855	8.9502	15.7803	24.9873	40.4092	60.959	83.2363	101.412
19.44	2.02441	8.95996	15.7725	24.9932	40.4131	60.9512	83.2402	101.418
19.54	2.02441	8.95801	15.7783	24.9854	40.4121	60.9492	83.2539	101.41
19.64	2.0127	8.96191	15.7744	24.9834	40.415	60.9414	83.2539	101.42
19.74	2.0127	8.95996	15.7842	24.9873	40.4209	60.9395	83.2461	101.418
19.84	2.01758	8.96582	15.79	24.9814	40.4131	60.9414	83.2578	101.41
19.94	2.02441	8.9707	15.79	24.9854	40.4229	60.9395	83.2637	101.421
20.04	2.0166	8.96973	15.7822	24.9873	40.4209	60.9502	83.2637	101.424
20.14	2.0166	8.95801	15.7881	24.9932	40.4131	60.9609	83.2637	101.422
20.24	2.02051	8.96191	15.7803	24.9814	40.4189	60.959	83.2686	101.432
20.34	2.02637	8.95996	15.792	24.9814	40.415	60.9512	83.2754	101.43
20.44	2.02637	8.95801	15.79	24.9736	40.4131	60.9609	83.2754	101.432
20.54	2.03027	8.96191	15.79	24.9785	40.4072	60.9629	83.2871	101.43
20.64	2.03613	8.95605	15.7949	24.9736	40.4033	60.9609	83.2871	101.428
20.74	2.02441	8.95996	15.79	24.9775	40.4092	60.9668	83.2871	101.42
20.84	2.02832	8.95801	15.79	24.9834	40.4023	60.959	83.291	101.431
20.94	2.03418	8.96191	15.7939	24.9834	40.4131	60.957	83.2969	101.43
21.04	2.03027	8.95605	15.792	24.9756	40.4111	60.9609	83.2969	101.422
21.14	2.03613	8.95605	15.7959	24.9736	40.4033	60.96	83.2969	101.432
21.24	2.04004	8.95996	15.8018	24.9736	40.4131	60.9707	83.2969	101.441
21.34	2.03418	8.95801	15.79	24.9658	40.415	60.9688	83.2969	101.439
21.44	2.03418	8.9502	15.7939	24.9717	40.4131	60.9727	83.2969	101.441
21.54	2.03809	8.94824	15.7998	24.9678	40.4229	60.9668	83.2969	101.451
21.64	2.03613	8.95313	15.7959	24.9736	40.417	60.9707	83.3086	101.445
21.74	2.04004	8.94824	15.79	24.9775	40.4131	60.9727	83.3145	101.441
21.84	2.0459	8.95215	15.7939	24.9834	40.4072	60.9668	83.3145	101.439
21.94	2.0498	8.94629	15.8037	24.9834	40.4043	60.9707	83.3145	101.445
22.04	2.05566	8.94238	15.7979	24.9756	40.415	60.9727	83.3145	101.45
22.14	2.05566	8.95215	15.8018	24.9814	40.4209	60.9707	83.3184	101.441
22.24	2.04883	8.94629	15.7998	24.9854	40.4131	60.9814	83.3242	101.455
22.34	2.05566	8.94238	15.7998	24.9834	40.4111	60.9766	83.3242	101.463
22.44	2.05566	8.94824	15.793	24.9766	40.4033	60.9727	83.3242	101.461
22.54	2.05957	8.94043	15.7998	24.9834	40.4053	60.9824	83.3359	101.471
22.64	2.06543	8.94629	15.7959	24.9756	40.4111	60.9766	83.3359	101.469
22.74	2.06543	8.9502	15.8057	24.9795	40.4072	60.9727	83.3359	101.472
22.84	2.05762	8.94824	15.8115	24.9736	40.4189	60.9824	83.3398	101.471
22.94	2.06348	8.94824	15.8154	24.9736	40.4111	60.9922	83.3535	101.473
23.04	2.05566	8.94043	15.8096	24.9619	40.4131	60.9902	83.3516	101.482
23.14	2.05957	8.94629	15.8135	24.958	40.4189	61	83.3574	101.48
23.24	2.06543	8.9502	15.8193	24.9639	40.4121	61.002	83.3652	101.482
23.34	2.05762	8.94824	15.8154	24.9678	40.415	60.9961	83.3652	101.492
23.44	2.06348	8.95313	15.8213	24.9619	40.4248	61.001	83.3691	101.49
23.54	2.06738	8.94824	15.8252	24.9619	40.4229	61.0039	83.375	101.493
23.64	2.07324	8.95215	15.8232	24.9541	40.4287	61.002	83.375	101.492
23.74	2.07324	8.94629	15.834	24.958	40.4131	61.0078	83.3789	101.502
23.84	2.06934	8.93848	15.833	24.9639	40.4229	61	83.3848	101.5
23.94	2.06348	8.94238	15.833	24.9521	40.4248	61.002	83.3965	101.502
24.04	2.06738	8.94043	15.833	24.9521	40.4307	61	83.3965	101.5
24.14	2.07324	8.94629	15.8252	24.9561	40.4229	61.0098	83.4043	101.51
24.24	2.07324	8.9502	15.835	24.9541	40.417	60.9961	83.4082	101.508
24.34	2.07324	8.94824	15.8291	24.958	40.4141	61	83.4141	101.492
24.44	2.07031	8.95215	15.8252	24.9521	40.4248	61.0107	83.4141	101.49
24.54	2.06543	8.94629	15.8311	24.9561	40.4189	61.0137	83.4141	101.501
24.64	2.06934	8.9502	15.835	24.9619	40.415	61.0234	83.418	101.5
24.74	2.0752	8.94824	15.8291	24.9658	40.4131	61.0176	83.4238	101.502
24.84	2.0752	8.95215	15.833	24.9639	40.4229	61.0098	83.4238	101.5
24.94	2.06738	8.94629	15.8428	24.9521	40.4287	61.0195	83.4404	101.506
25.04	2.07324	8.95117	15.8408	24.9521	40.4248	61.0215	83.4473	101.506
25.14	2.07715	8.94629	15.8408	24.957	40.4229	61.0273	83.4473	101.502
25.24	2.08301	8.93848	15.833	24.9639	40.417	61.0117	83.4473	101.5
25.34	2.0752	8.94238	15.8389	24.9561	40.4209	61.0215	83.4473	101.511
25.44	2.0791	8.93652	15.835	24.9619	40.4189	61.0205	83.4512	101.502
25.54	2.08496	8.94043	15.8291	24.9619	40.4238	61.0234	83.457	101.512
25.64	2.08496	8.93848	15.8223	24.958	40.4189	61.0332	83.457	101.51
25.74	2.08887	8.94238	15.8213	24.9639	40.4229	61.0313	83.457	101.52
25.84	2.09473	8.94043	15.8252	24.9678	40.4248	61.0371	83.457	101.51
25.94	2.08691	8.94629	15.8193	24.9619	40.4229	61.0332	83.4609	101.516
26.04	2.09277	8.9502	15.8154	24.9658	40.4248	61.0313	83.4746	101.521
26.14	2.08496	8.94824	15.8252	24.9717	40.4189	61.0371	83.4746	101.531
26.24	2.08887	8.94043	15.8193	24.9717	40.4229	61.0293	83.4746	101.533
26.34	2.09473	8.94629	15.8232	24.9756	40.4326	61.0313	83.4746	101.531
26.44	2.09961	8.9502	15.8291	24.9775	40.4307	61.041	83.4746	101.521
26.54	2.09473	8.95313	15.8252	24.9834	40.4229	61.0352	83.4902	101.52
26.64	2.09473	8.94824	15.8193	24.9756	40.4209	61.0322	83.4961	101.521
26.74	2.09863	8.95215	15.8193	24.9814	40.4189	61.043	83.4961	101.523
26.84	2.10449	8.94629	15.8232	24.9863	40.4238	61.0371	83.5	101.527
26.94	2.10059	8.9502	15.8252	24.9932	40.4229	61.041	83.5059	101.521
27.04	2.10645	8.95215	15.8193	24.9893	40.4326	61.0508	83.5059	101.523
27.14	2.10645	8.95801	15.8193	24.9951	40.4307	61.0527	83.5059	101.521
27.24	2.09473	8.9502	15.8076	24.9834	40.4268	61.0508	83.5098	101.52
27.34	2.09473	8.94824	15.8125	24.9873	40.4385	61.0566	83.5156	101.521
27.44	2.09473	8.94043	15.8115	24.9932	40.4346	61.0527	83.5195	101.512
27.54	2.09863	8.94629	15.8154	24.9814	40.4326	61.0508	83.5332	101.518
27.64	2.10449	8.94238	15.8018	24.9775	40.4385	61.0566	83.5332	101.51
27.74	2.09668	8.95215	15.8057	24.9834	40.4346	61.0498	83.5332	101.512
27.84	2.08496	8.94629	15.7998	24.9756	40.4336	61.0605	83.5332	101.511
27.94	2.08887	8.9502	15.8037	24.9814	40.4404	61.0625	83.5449	101.521
28.04	2.09473	8.94824	15.8018	24.9854	40.4326	61.0605	83.5449	101.512
28.14	2.09473	8.94141	15.7939	24.9834	40.4346	61.0703	83.5488	101.521
28.24	2.09473	8.95215	15.7998	24.9834	40.4287	61.0684	83.5547	101.512
28.34	2.09473	8.9502	15.792	24.9873	40.4326	61.0605	83.5547	101.525
28.44	2.08691	8.95605	15.7842	24.9814	40.4346	61.0586	83.5547	101.529
28.54	2.09277	8.95215	15.79	24.9814	40.4326	61.0508	83.5547	101.532
28.64	2.09277	8.95801	15.7822	24.9854	40.4385	61.0566	83.5547	101.543
28.74	2.09277	8.9502	15.7803	24.9912	40.4346	61.0488	83.5596	101.541
28.84	2.08496	8.95215	15.7803	24.9961	40.4326	61.0518	83.5664	101.543
28.94	2.08887	8.9502	15.7842	24.9951	40.4434	61.0508	83.5664	101.541
29.04	2.09473	8.95605	15.7783	24.999	40.4385	61.0527	83.5664	101.543
29.14	2.09473	8.95996	15.7832	24.9971	40.4346	61.0586	83.5664	101.541
29.24	2.08301	8.95801	15.7822	25.0029	40.4404	61.0508	83.5664	101.539
29.34	2.08301	8.96289	15.7705	24.999	40.4248	61.0566	83.5703	101.549
29.44	2.0752	8.96191	15.7744	25.0049	40.4346	61.0527	83.5762	101.552
29.54	2.0791	8.95996	15.7803	24.9971	40.4326	61.0508	83.5762	101.551
29.64	2.08496	8.96582	15.7764	25.0068	40.4424	61.0527	83.5762	101.557
29.74	2.08496	8.96191	15.7705	25.0166	40.4404	61.0625	83.5801	101.553
29.84	2.08887	8.95996	15.7744	25.0107	40.4326	61.0605	83.5859	101.551
29.94	2.09473	8.96191	15.7725	25.0146	40.4346	61.0547	83.5859	101.561
30.04	2.08301	8.96777	15.7783	25.0127	40.4287	61.0518	83.5859	101.563
30.14	2.08301	8.95996	15.7744	25.0166	40.4209	61.0625	83.5898	101.561
30.24	2.08301	8.96973	15.7803	25.0273	40.4316	61.0527	83.5957	101.566
30.34	2.08301	8.96777	15.7725	25.0225	40.4346	61.0586	83.5957	101.559
30.44	2.08301	8.95605	15.7705	25.0186	40.4248	61.0508	83.5957	101.565
30.54	2.08301	8.96094	15.7705	25.0244	40.4346	61.0605	83.5957	101.57
30.64	2.08301	8.95996	15.7627	25.0283	40.4326	61.0586	83.5996	101.58
30.74	2.08301	8.96387	15.7686	25.0225	40.4307	61.0508	83.6172	101.582
30.84	2.08301	8.96191	15.7725	25.0264	40.4229	61.0527	83.6172	101.58
30.94	2.0752	8.96777	15.7754	25.0244	40.4209	61.0508	83.6172	101.582
31.04	2.0752	8.95996	15.7822	25.0166	40.4131	61.0449	83.6094	101.592
31.14	2.0752	8.96191	15.7705	25.0264	40.4229	61.0498	83.6152	101.591
31.24	2.08008	8.97168	15.7744	25.0244	40.417	61.0527	83.627	101.594
31.34	2.08691	8.97754	15.7842	25.0127	40.4141	61.0508	83.6309	101.604
31.44	2.0752	8.96973	15.7822	25.0049	40.4131	61.0488	83.6367	101.602
31.54	2.0752	8.97559	15.7744	25.0029	40.415	61.041	83.6406	101.596
31.64	2.0752	8.97168	15.7803	25.0068	40.4131	61.043	83.6465	101.592
31.74	2.0752	8.98145	15.7842	25.0059	40.4111	61.041	83.6514	101.602
31.84	2.0752	8.97559	15.7783	25.0166	40.4033	61.0391	83.6582	101.6
31.94	2.07129	8.98047	15.7822	25.0264	40.4131	61.041	83.6582	101.609
32.04	2.06152	8.97949	15.7842	25.0244	40.4072	61.04	83.6582	101.611
32.14	2.05957	8.97168	15.79	25.0127	40.4033	61.043	83.6621	101.61
32.24	2.06543	8.97754	15.7822	25.0166	40.4014	61.041	83.6563	101.621
32.34	2.06543	8.97363	15.7852	25.0186	40.4043	61.0508	83.6602	101.623
32.44	2.06543	8.9834	15.792	25.0127	40.3994	61.0527	83.666	101.617
32.54	2.06543	8.97754	15.7842	25.0166	40.3955	61.0508	83.666	101.621
32.64	2.06543	8.98145	15.79	25.0225	40.4053	61.0527	83.666	101.615
32.74	2.05371	8.99121	15.7861	25.0107	40.4033	61.0469	83.6777	101.631
32.84	2.05371	8.98535	15.7842	25.0068	40.4014	61.0508	83.6777	101.629
32.94	2.05371	8.98535	15.7939	25.0049	40.3936	61.0488	83.6777	101.632
33.04	2.05371	8.98145	15.7959	25.0107	40.4033	61.0518	83.6777	101.631
33.14	2.0498	8.99121	15.8018	25.0078	40.3936	61.0625	83.6816	101.629
33.24	2.05566	8.99707	15.7939	25.0146	40.4033	61.0605	83.6875	101.621
33.34	2.05566	8.98535	15.8037	25.0068	40.4092	61.0586	83.6875	101.635
33.44	2.05566	8.99023	15.8027	25.0166	40.4014	61.0625	83.6875	101.627
33.54	2.05957	9.00098	15.8018	25.0225	40.4043	61.0605	83.6914	101.631
33.64	2.06543	9.00684	15.8057	25.0186	40.4033	61.0625	83.7012	101.629
33.74	2.06543	9.00293	15.8154	25.0244	40.4053	61.0605	83.707	101.631
33.84	2.06543	8.99707	15.8096	25.0166	40.3994	61.0625	83.707	101.63
33.94	2.06543	8.99316	15.8135	25.0186	40.4033	61.0615	83.7109	101.629
34.04	2.06934	8.99902	15.8115	25.0127	40.4053	61.0566	83.7168	101.633
34.14	2.0752	8.99121	15.8154	25.0166	40.4033	61.0605	83.7168	101.631
34.24	2.0752	8.99707	15.8135	25.0107	40.4092	61.0625	83.7207	101.617
34.34	2.06348	8.98926	15.8115	25.0146	40.4014	61.0645	83.7266	101.621
34.44	2.06348	8.99512	15.8037	25.0166	40.4033	61.0723	83.7266	101.611
34.54	2.06348	8.99121	15.8135	25.0225	40.4023	61.0664	83.7383	101.621
34.64	2.06738	8.99707	15.8037	25.0225	40.4131	61.0703	83.7441	101.619
34.74	2.07324	8.98926	15.8096	25.0156	40.415	61.0723	83.7441	101.621
34.84	2.07324	8.9873	15.8027	25.0146	40.4131	61.0713	83.7441	101.619
34.94	2.07324	8.9873	15.8057	25.0186	40.4111	61.0703	83.749	101.622
35.04	2.07324	8.9873	15.8115	25.0283	40.4033	61.0762	83.7559	101.633
35.14	2.07324	8.99219	15.8037	25.0225	40.4131	61.0723	83.7598	101.631
35.24	2.07324	8.9873	15.8057	25.0225	40.4111	61.0703	83.7773	101.633
35.34	2.07715	8.99121	15.7998	25.0186	40.4131	61.0801	83.7813	101.631
35.44	2.0752	8.99707	15.8037	25.0244	40.4121	61.082	83.7949	101.633
35.54	2.0752	8.98926	15.8018	25.0166	40.4111	61.0918	83.7949	101.643
35.64	2.0752	8.98145	15.8057	25.0225	40.4189	61.0977	83.7988	101.637
35.74	2.0752	8.99121	15.8037	25.0186	40.4189	61.0898	83.8047	101.629
35.84	2.0752	8.98926	15.8096	25.0244	40.415	61.0918	83.7969	101.627
35.94	2.0791	8.99316	15.8018	25.0166	40.4131	61.0908	83.8047	101.62
36.04	2.07324	8.99121	15.8047	25.0225	40.4229	61.1016	83.8086	101.627
36.14	2.07324	8.99707	15.8115	25.0264	40.4326	61.0918	83.8145	101.627
36.24	2.07324	8.98926	15.8037	25.0205	40.4346	61.1016	83.8145	101.631
36.34	2.07324	8.99512	15.8018	25.0254	40.4326	61.1074	83.8184	101.633
36.44	2.07324	8.99121	15.8057	25.0361	40.4268	61.0996	83.8242	101.631
36.54	2.07324	8.99707	15.7998	25.042	40.4316	61.1016	83.8242	101.629
36.64	2.06543	8.99707	15.8037	25.0381	40.4346	61.0957	83.8281	101.631
36.74	2.06543	9.00098	15.8057	25.0439	40.4443	61.0918	83.834	101.63
36.84	2.05859	8.99512	15.7998	25.0479	40.4424	61.1016	83.8379	101.633
36.94	2.06055	8.99219	15.8037	25.0537	40.4561	61.1074	83.8438	101.646
37.04	2.05859	8.99902	15.79	25.0459	40.46	61.1006	83.8438	101.646
37.14	2.06543	9.00293	15.7939	25.0518	40.4521	61.1113	83.8438	101.643
37.24	2.06543	9.00879	15.7881	25.0439	40.4619	61.1016	83.8438	101.645
37.34	2.06543	9.00098	15.7842	25.0439	40.4648	61.1074	83.8486	101.652
37.44	2.05371	9.00684	15.79	25.0361	40.4639	61.0957	83.8555	101.646
37.54	2.05371	8.99902	15.7832	25.042	40.4658	61.1113	83.8555	101.639
37.64	2.05371	9.00293	15.79	25.0459	40.4639	61.1055	83.8555	101.649
37.74	2.05762	9.0127	15.79	25.0518	40.4736	61.1016	83.8555	101.652
37.84	2.06348	9.00684	15.7861	25.0479	40.4717	61.0996	83.8555	101.65
37.94	2.06348	9.00684	15.7959	25.042	40.4697	61.1104	83.8594	101.652
38.04	2.06348	9.01074	15.79	25.042	40.4736	61.1133	83.877	101.662
38.14	2.06348	9.00879	15.79	25.0469	40.4717	61.1113	83.8652	101.66
38.24	2.05957	9.0127	15.7861	25.0576	40.4697	61.1133	83.877	101.662
38.34	2.06543	9.00684	15.7959	25.0635	40.4629	61.1113	83.8809	101.66
38.44	2.06543	9.00684	15.8018	25.0635	40.4697	61.1211	83.8867	101.663
38.54	2.06543	9.01074	15.7939	25.0557	40.4658	61.1191	83.8906	101.674
38.64	2.06543	9.00977	15.7998	25.0537	40.4639	61.1172	83.8965	101.672
38.74	2.06543	9.0166	15.792	25.0576	40.4697	61.1211	83.9004	101.67
38.84	2.05371	9.00879	15.79	25.0635	40.4619	61.1191	83.9063	101.676
38.94	2.05371	9.0127	15.7939	25.0557	40.4639	61.1221	83.9063	101.68
39.04	2.05371	9.01855	15.7998	25.0615	40.4697	61.1211	83.9063	101.689
39.14	2.05371	9.01074	15.792	25.0615	40.4619	61.1309	83.9102	101.692
39.24	2.0459	9.0166	15.79	25.0576	40.4717	61.1289	83.916	101.691
39.34	2.0459	9.00879	15.7783	25.0635	40.4736	61.1211	83.916	101.689
39.44	2.0459	9.00098	15.7832	25.0674	40.4678	61.123	83.916	101.682
39.54	2.0459	9.00684	15.7822	25.0732	40.4717	61.1211	83.916	101.68
39.64	2.0459	9.00684	15.7861	25.0654	40.4746	61.1191	83.916	101.682
39.74	2.03809	9.01074	15.7803	25.0713	40.4814	61.1211	83.9199	101.68
39.84	2.04395	9.00879	15.7842	25.0713	40.4736	61.127	83.9258	101.682
39.94	2.04395	9.0127	15.79	25.0674	40.4795	61.1201	83.9258	101.68
40.04	2.04395	9.00684	15.7861	25.0732	40.4756	61.123	83.9258	101.682
40.14	2.04395	9.01074	15.792	25.0664	40.4736	61.1328	83.9297	101.676
40.24	2.04395	9.0166	15.792	25.0732	40.4678	61.1309	83.9355	101.673
40.34	2.03613	9.00488	15.7842	25.0771	40.4717	61.1328	83.9355	101.672
40.44	2.03613	9.00879	15.79	25.0752	40.4697	61.1309	83.9355	101.67
40.54	2.03613	9.01172	15.7822	25.0752	40.4619	61.1367	83.9355	101.672
40.64	2.03613	9.00684	15.7803	25.0791	40.46	61.1328	83.9404	101.67
40.74	2.03613	8.99902	15.7842	25.0732	40.4639	61.1309	83.9355	101.672
40.84	2.04004	9.00293	15.7783	25.0771	40.4619	61.1299	83.9473	101.682
40.94	2.0459	9.00879	15.7744	25.083	40.4678	61.1289	83.9473	101.676
41.04	2.03418	9.0127	15.7803	25.0869	40.4648	61.1328	83.9512	101.672
41.14	2.03418	9.01855	15.7734	25.0811	40.4717	61.127	83.9453	101.666
41.24	2.03418	9.00684	15.7803	25.085	40.4639	61.1309	83.9453	101.663
41.34	2.02637	9.00684	15.7764	25.083	40.4736	61.1289	83.9453	101.662
41.44	2.02637	9.01074	15.7705	25.083	40.4717	61.1211	83.9492	101.672
41.54	2.03027	9.0127	15.7744	25.0869	40.4639	61.123	83.9551	101.662
41.64	2.02441	9.01855	15.7725	25.0811	40.458	61.1211	83.9551	101.672
41.74	2.02441	9.00684	15.7764	25.085	40.4541	61.1191	83.9551	101.67
41.84	2.02441	9.01074	15.7744	25.0908	40.46	61.1289	83.9551	101.672
41.94	2.02441	9.00879	15.7803	25.0879	40.4521	61.1309	83.9551	101.67
42.04	2.02832	9.0127	15.7842	25.0947	40.4541	61.125	83.9551	101.676
42.14	2.03418	9.00684	15.7822	25.0947	40.4482	61.1221	83.959	101.673
42.24	2.02637	9.00684	15.7881	25.0986	40.4443	61.1211	83.9648	101.672
42.34	2.03223	9.01074	15.7803	25.0928	40.4551	61.1309	83.9648	101.682
42.44	2.03223	9.00488	15.7842	25.0928	40.4502	61.1328	83.9688	101.676
42.54	2.03223	9.00879	15.7949	25.0889	40.4424	61.1309	83.9746	101.672
42.64	2.03711	9.00684	15.8018	25.0947	40.4404	61.1367	83.9746	101.67
42.74	2.04395	9.00684	15.7939	25.0986	40.4443	61.1328	83.9746	101.676
42.84	2.03613	9	15.7998	25.0928	40.4424	61.1387	83.9746	101.672
42.94	2.03613	9.00684	15.7959	25.0967	40.4404	61.1309	83.9863	101.682
43.04	2.04004	8.99902	15.8057	25.0947	40.4326	61.1406	83.9863	101.676
43.14	2.03418	9.00293	15.7998	25.0986	40.4424	61.1348	83.9863	101.672
43.24	2.03418	8.99707	15.7959	25.0928	40.4404	61.1318	83.9863	101.67
43.34	2.03418	9.00098	15.8057	25.0928	40.4326	61.1387	83.9902	101.668
43.44	2.03418	9.01074	15.7998	25.0967	40.4346	61.1348	83.9961	101.661
43.54	2.03809	9.00879	15.7998	25.1025	40.4326	61.1387	83.9961	101.672
43.64	2.03613	9.00879	15.792	25.0947	40.4385	61.1309	83.9961	101.662
43.74	2.03613	9.0127	15.79	25.1006	40.4316	61.1406	83.9961	101.672
43.84	2.03613	9.00684	15.7939	25.1006	40.4346	61.1426	84	101.67
43.94	2.03613	9.00684	15.7881	25.0928	40.4404	61.1406	84.0137	101.668
44.04	2.03613	9.01074	15.792	25.0977	40.4248	61.1426	84.0059	101.66
44.14	2.02441	9.0166	15.79	25.1045	40.4346	61.1367	84.0137	101.67
44.24	2.02441	9.0127	15.79	25.0928	40.4287	61.1416	84.0137	101.672
44.34	2.02441	9.01855	15.7949	25.0967	40.4248	61.1406	84.0176	101.666
44.44	2.02832	9.00684	15.79	25.1025	40.4189	61.1504	84.0352	101.671
44.54	2.03418	9.01074	15.7939	25.1064	40.4111	61.1484	84.0352	101.674
44.64	2.03418	9.0166	15.792	25.1006	40.4033	61.1406	84.0352	101.672
44.74	2.03418	9.00488	15.7842	25.0869	40.4131	61.1465	84.0352	101.682
44.84	2.03418	9.00488	15.79	25.0928	40.3994	61.1426	84.0352	101.68
44.94	2.03418	9.00195	15.7939	25.0967	40.4033	61.1367	84.0352	101.682
45.04	2.03418	9.00879	15.792	25.0947	40.3975	61.1406	84.0352	101.688
45.14	2.03809	8.99707	15.7959	25.0947	40.4023	61.1426	84.0391	101.691
45.24	2.04395	8.99707	15.7939	25.0869	40.4053	61.1406	84.0449	101.689
45.34	2.04395	9.00098	15.7998	25.0928	40.4033	61.1504	84.0449	101.681
45.44	2.03613	8.99902	15.792	25.0967	40.4092	61.1445	84.0449	101.684
45.54	2.03613	9.00293	15.7979	25.0908	40.4053	61.1416	84.0527	101.682
45.64	2.04004	8.99707	15.79	25.083	40.4033	61.1406	84.0527	101.688
45.74	2.03418	9.00098	15.7939	25.083	40.4014	61.1426	84.0527	101.684
45.84	2.03418	9.00684	15.7881	25.0869	40.4072	61.1484	84.0576	101.688
45.94	2.03418	9.01074	15.793	25.0811	40.4033	61.1406	84.0566	101.684
46.04	2.03809	9.0166	15.792	25.0732	40.4014	61.1426	84.0566	101.695
46.14	2.04395	9.00879	15.7959	25.0771	40.4043	61.1523	84.0645	101.691
46.24	2.04395	9.00879	15.8057	25.0713	40.4111	61.1543	84.0684	101.689
46.34	2.03613	9.0127	15.8115	25.0713	40.4033	61.1582	84.0742	101.7
46.44	2.04004	9.01855	15.8154	25.0752	40.4053	61.1514	84.0742	101.703
46.54	2.03418	9.00684	15.8096	25.0811	40.4033	61.1504	84.0742	101.697
46.64	2.03418	9.00684	15.8018	25.0732	40.4092	61.1484	84.0742	101.693
46.74	2.03418	9.01074	15.8057	25.0732	40.4053	61.1523	84.0742	101.691
46.84	2.02246	9.0166	15.8115	25.0732	40.3994	61.1621	84.0742	101.697
46.94	2.02246	9.00879	15.7998	25.0664	40.3916	61.1602	84.0781	101.689
47.04	2.02246	9.01465	15.8037	25.0732	40.4014	61.1582	84.0957	101.691
47.14	2.02246	9.00684	15.8096	25.0732	40.4033	61.1621	84.0957	101.689
47.24	2.02637	9.01172	15.8057	25.0732	40.4131	61.1602	84.0957	101.68
47.34	2.02441	9.01855	15.7998	25.0732	40.4072	61.1699	84.0957	101.686
47.44	2.02441	9.01855	15.8037	25.0693	40.4043	61.1807	84.0957	101.69
47.54	2.03223	9.01074	15.8027	25.0635	40.4111	61.1797	84.0957	101.693
47.64	2.02441	9.0166	15.8096	25.0674	40.4033	61.1836	84.0957	101.691
47.74	2.02441	9.0127	15.8018	25.0732	40.4131	61.1777	84.1074	101.693
47.84	2.02441	9.01855	15.7939	25.0615	40.4111	61.1738	84.1074	101.691
47.94	2.02441	9.01855	15.7998	25.0615	40.4033	61.1719	84.1074	101.689
48.04	2.02441	9.01074	15.7959	25.0576	40.4131	61.1816	84.1152	101.691
48.14	2.02441	9.0166	15.79	25.0635	40.415	61.1797	84.1152	101.689
48.24	2.02441	9.02051	15.7939	25.0635	40.4248	61.1777	84.1152	101.7
48.34	2.02441	9.01855	15.792	25.0635	40.4189	61.1855	84.1152	101.703
48.44	2.0127	9.01074	15.792	25.0557	40.4229	61.1855	84.1152	101.713
48.54	2.0127	9.0166	15.7842	25.0615	40.417	61.1816	84.127	101.711
48.64	2.0127	9.0166	15.79	25.0615	40.4141	61.1758	84.127	101.717
48.74	2.0127	9.0127	15.79	25.0654	40.4209	61.1807	84.1309	101.713
48.84	2.0127	9.01855	15.7822	25.0635	40.4131	61.1836	84.1367	101.711
48.94	2.01758	9.02246	15.7803	25.0674	40.4229	61.1816	84.1367	101.721
49.04	2.02441	9.0166	15.7803	25.0732	40.4209	61.1875	84.1367	101.711
49.14	2.02441	9.0166	15.7842	25.0615	40.4248	61.1797	84.1445	101.721
49.24	2.0166	9.00879	15.7822	25.0654	40.4229	61.1895	84.1445	101.72
49.34	2.0166	9.01465	15.7803	25.0635	40.4248	61.1875	84.1484	101.723
49.44	2.0166	9.00684	15.7842	25.0635	40.4346	61.1914	84.1543	101.721
49.54	2.0166	9.01172	15.7783	25.0566	40.4287	61.1895	84.1582	101.73
49.64	2.0166	9.00684	15.7783	25.0635	40.4326	61.1914	84.1641	101.729
49.74	2.02051	9.01074	15.7754	25.0557	40.4316	61.1904	84.1641	101.721
49.84	2.02637	9.0127	15.7744	25.0596	40.4385	61.2012	84.1641	101.734
49.94	2.03027	9.01855	15.7842	25.0537	40.4346	61.2031	84.1758	101.742
50.04	2.02441	9.01074	15.7861	25.0576	40.4443	61.2129	84.1758	101.736
50.14	2.02441	9.0166	15.7803	25.0518	40.4385	61.207	84.1758	101.729
50.24	2.02441	9.02051	15.7686	25.0557	40.4346	61.2031	84.1758	101.732
50.34	2.02441	9.02637	15.7725	25.0576	40.4443	61.2012	84.1758	101.742
50.44	2.0166	9.02246	15.7705	25.0635	40.4424	61.1992	84.1758	101.74
50.54	2.0166	9.02832	15.7744	25.0674	40.4404	61.2051	84.1758	101.742
50.64	2.02051	9.02051	15.7803	25.0615	40.4443	61.2012	84.1758	101.752
50.74	2.02637	9.02637	15.7725	25.0615	40.4385	61.2002	84.1758	101.75
50.84	2.01465	9.02246	15.7744	25.0537	40.4424	61.2031	84.1797	101.76
50.94	2.01465	9.02832	15.7803	25.0576	40.4443	61.2129	84.1855	101.763
51.04	2.01855	9.0332	15.7734	25.0518	40.4385	61.2109	84.1855	101.762
51.14	2.02441	9.02832	15.7842	25.0518	40.4434	61.2207	84.1895	101.771
51.24	2.02441	9.02832	15.7822	25.0557	40.4424	61.2188	84.1953	101.773
51.34	2.0127	9.03223	15.7744	25.0537	40.4443	61.2109	84.2031	101.771
51.44	2.0166	9.02637	15.7803	25.0586	40.4502	61.2207	84.1953	101.766
51.54	2.02246	9.02637	15.7764	25.0654	40.4424	61.2305	84.1953	101.766
51.64	2.02246	9.01855	15.7822	25.0693	40.4443	61.2285	84.1953	101.77
51.74	2.02637	9.02246	15.7744	25.0635	40.4385	61.2207	84.1953	101.779
51.84	2.03223	9.03223	15.7842	25.0674	40.4424	61.2314	84.208	101.782
51.94	2.03223	9.02637	15.7705	25.0732	40.4443	61.2266	84.2148	101.793
52.04	2.02441	9.02246	15.7744	25.0771	40.4541	61.2227	84.2148	101.791
52.14	2.02441	9.02832	15.7686	25.0713	40.4482	61.2207	84.2266	101.793
52.24	2.02832	9.02051	15.7725	25.0674	40.4531	61.2266	84.2305	101.791
52.34	2.03418	9.02637	15.7832	25.0615	40.4521	61.2227	84.2363	101.801
52.44	2.03418	9.03027	15.7861	25.0654	40.4443	61.2207	84.2363	101.799
52.54	2.03418	9.02832	15.7803	25.0635	40.4541	61.2305	84.2363	101.801
52.64	2.03418	9.02051	15.7764	25.0674	40.4521	61.2207	84.2363	101.795
52.74	2.03418	9.02637	15.7861	25.0654	40.4502	61.2305	84.2402	101.796
52.84	2.03418	9.02637	15.7842	25.0713	40.4424	61.2295	84.2461	101.813
52.94	2.03906	9.01953	15.7783	25.0635	40.4521	61.2324	84.2461	101.807
53.04	2.0459	9.02637	15.7744	25.0557	40.4541	61.2266	84.25	101.803
53.14	2.03809	9.02637	15.7803	25.0615	40.4482	61.2227	84.2559	101.813
53.24	2.04395	9.02246	15.7725	25.0664	40.4443	61.2324	84.2559	101.811
53.34	2.04395	9.02832	15.7744	25.0654	40.4434	61.2266	84.2715	101.813
53.44	2.03613	9.02832	15.7842	25.0537	40.4502	61.2305	84.2656	101.811
53.54	2.03613	9.02051	15.7783	25.0537	40.4424	61.2324	84.2656	101.81
53.64	2.04004	9.01855	15.7832	25.0576	40.4443	61.2266	84.2773	101.813
53.74	2.0459	9.02246	15.7861	25.0518	40.4502	61.2227	84.2813	101.811
53.84	2.03809	9.02832	15.7842	25.0439	40.4424	61.2285	84.2871	101.813
53.94	2.04395	9.0166	15.79	25.0361	40.4443	61.2207	84.2871	101.818
54.04	2.04785	9.0166	15.7861	25.042	40.4424	61.2314	84.2871	101.811
54.14	2.05371	9.02051	15.7842	25.042	40.4404	61.2266	84.2871	101.813
54.24	2.05371	9.02637	15.7939	25.0342	40.4443	61.2227	84.291	101.811
54.34	2.05371	9.03027	15.792	25.0381	40.4424	61.2285	84.2969	101.82
54.44	2.05762	9.02832	15.79	25.0439	40.4482	61.2207	84.2969	101.822
54.54	2.05566	9.02832	15.7939	25.0361	40.4443	61.2227	84.3008	101.821
54.64	2.05566	9.0166	15.7881	25.042	40.4434	61.2324	84.3066	101.832
54.74	2.05566	9.02051	15.7852	25.0342	40.4541	61.2266	84.3066	101.83
54.84	2.05566	9.01855	15.792	25.0381	40.4482	61.2305	84.2949	101.832
54.94	2.04785	9.02246	15.7842	25.0322	40.4443	61.2324	84.3115	101.842
55.04	2.05371	9.0166	15.7939	25.0361	40.4502	61.2305	84.3184	101.84
55.14	2.0459	9.02051	15.7959	25.042	40.4424	61.2285	84.3066	101.842
55.24	2.0498	9.02637	15.79	25.0342	40.4443	61.2324	84.3184	101.84
55.34	2.04395	9.01465	15.79	25.0381	40.4385	61.2314	84.3105	101.843
55.44	2.04395	9.01465	15.7939	25.0322	40.4424	61.2266	84.3125	101.842
55.54	2.04395	9.01172	15.792	25.0322	40.4482	61.2227	84.3105	101.848
55.64	2.04395	9.01855	15.7842	25.0322	40.4443	61.2324	84.3164	101.832
55.74	2.03711	9.01074	15.79	25.0205	40.4385	61.2305	84.3164	101.842
55.84	2.04395	9.00879	15.7822	25.0254	40.4424	61.2402	84.3164	101.84
55.94	2.03613	9.0127	15.7803	25.0244	40.4453	61.2383	84.3203	101.842
56.04	2.03613	9.01074	15.7725	25.0244	40.4404	61.2305	84.3262	101.84
56.14	2.04004	9.0166	15.7783	25.0283	40.4326	61.2402	84.3301	101.842
56.24	2.0459	9.00879	15.7705	25.0342	40.4346	61.2383	84.3359	101.841
56.34	2.03418	9.0127	15.7637	25.0225	40.4404	61.2305	84.3359	101.852
56.44	2.03418	9.00684	15.7744	25.0264	40.4287	61.2295	84.3359	101.854
56.54	2.03809	9.01074	15.7607	25.0361	40.4326	61.2285	84.3398	101.852
56.64	2.04395	9.0166	15.7646	25.042	40.4307	61.2324	84.3457	101.85
56.74	2.04004	9.02051	15.7627	25.0342	40.4229	61.2266	84.3457	101.852
56.84	2.05371	9.01855	15.7607	25.0381	40.4287	61.2227	84.3457	101.85
56.94	2.0459	9.01074	15.7646	25.0322	40.4248	61.2363	84.3496	101.852
57.04	2.0459	9.0166	15.7588	25.0322	40.4189	61.2363	84.3555	101.85
57.14	2.0498	9.00977	15.7549	25.0244	40.4229	61.2402	84.3555	101.853
57.24	2.05566	9.00879	15.7646	25.0166	40.4287	61.2422	84.3555	101.852
57.34	2.04395	9.00879	15.7705	25.0225	40.4209	61.2363	84.3594	101.861
57.44	2.04395	9.00879	15.7627	25.0107	40.4189	61.2402	84.3535	101.863
57.54	2.04785	9.00098	15.7725	25.0146	40.4121	61.2432	84.3535	101.861
57.64	2.0459	9.00684	15.7705	25.0127	40.4111	61.25	84.3691	101.855
57.74	2.0459	9.00684	15.7637	25.0166	40.415	61.2422	84.3633	101.852
57.84	2.03418	9.01074	15.7705	25.0225	40.4092	61.248	84.3633	101.85
57.94	2.03809	9.00879	15.7666	25.0225	40.4131	61.2402	84.3633	101.859
58.04	2.04395	8.99707	15.7607	25.0273	40.4111	61.2383	84.3789	101.846
58.14	2.04395	9.00098	15.7607	25.0225	40.4033	61.2422	84.373	101.851
58.24	2.04395	9.00684	15.7529	25.0225	40.4092	61.2402	84.373	101.854
58.34	2.04395	9.01074	15.751	25.0186	40.4014	61.2461	84.373	101.852
58.44	2.04395	9.00879	15.751	25.0244	40.4053	61.2422	84.373	101.85
58.54	2.04785	9.00098	15.7432	25.0244	40.3994	61.248	84.3848	101.852
58.64	2.0459	9.00684	15.749	25.0283	40.4033	61.2402	84.3848	101.85
58.74	2.0459	8.99902	15.7412	25.0342	40.3975	61.2461	84.3848	101.852
58.84	2.0459	8.99707	15.7451	25.0342	40.3936	61.2422	84.3896	101.861
58.94	2.03418	8.99707	15.7393	25.0264	40.4033	61.2402	84.3965	101.86
59.04	2.03418	8.98535	15.7432	25.0322	40.4014	61.2383	84.3965	101.863
59.14	2.03418	8.98926	15.7412	25.0361	40.4072	61.2432	84.3965	101.857
59.24	2.03418	8.9873	15.7334	25.042	40.3994	61.2422	84.3848	101.854
59.34	2.03809	8.9873	15.7393	25.0381	40.3926	61.248	84.3848	101.863
59.44	2.04395	8.99219	15.7314	25.0439	40.4033	61.252	84.3848	101.857
59.54	2.04395	8.99902	15.7354	25.0479	40.4092	61.25	84.3887	101.85
59.64	2.04395	8.9873	15.7295	25.042	40.4053	61.252	84.4063	101.852
59.74	2.03223	8.9873	15.7344	25.0459	40.3994	61.2578	84.3945	101.85
59.84	2.03223	8.99121	15.7334	25.0439	40.3955	61.25	84.3945	101.855
59.94	2.02441	8.98926	15.7314	25.0479	40.4014	61.2598	84.4063	101.852
60.04	2.02441	8.97754	15.7354	25.042	40.3936	61.2578	84.3945	101.85
60.14	2.02441	8.98145	15.7295	25.042	40.3994	61.25	84.3945	101.836
60.24	2.02441	8.9873	15.7334	25.0469	40.3838	61.2559	84.3984	101.841
60.34	2.01758	8.97949	15.7354	25.042	40.3936	61.2529	84.4043	101.844
60.44	2.02441	8.97949	15.7412	25.0459	40.3877	61.2598	84.4043	101.842
60.54	2.02441	8.9834	15.7334	25.0439	40.3916	61.252	84.4043	101.852
60.64	2.0166	8.98926	15.7393	25.0479	40.3896	61.2617	84.4043	101.85
60.74	2.0166	8.98145	15.7354	25.0537	40.3828	61.2559	84.4082	101.848
60.84	2.02051	8.9873	15.7412	25.042	40.3896	61.252	84.4141	101.852
60.94	2.02637	8.9873	15.7334	25.0459	40.3857	61.2578	84.4258	101.85
61.04	2.02637	8.97559	15.7275	25.0518	40.3799	61.25	84.4141	101.855
61.14	2.02637	8.96777	15.7324	25.0439	40.3838	61.2598	84.4141	101.852
61.24	2.01465	8.96777	15.7314	25.0479	40.3818	61.2656	84.4141	101.851
61.34	2.01465	8.96777	15.7236	25.0537	40.3877	61.2617	84.418	101.857
61.44	2.01465	8.97168	15.7295	25.0537	40.3838	61.2676	84.4238	101.854
61.54	2.01465	8.96582	15.7256	25.0576	40.3818	61.2715	84.4238	101.852
61.64	2.01465	8.96582	15.7314	25.0635	40.3838	61.2656	84.4355	101.846
61.74	2.01855	8.96191	15.7236	25.0557	40.3896	61.2705	84.4355	101.842
61.84	2.02441	8.96777	15.7295	25.0615	40.3818	61.2773	84.4355	101.852
61.94	2.02441	8.96777	15.7256	25.0615	40.3877	61.2734	84.4355	101.85
62.04	2.02441	8.97168	15.7314	25.0537	40.3848	61.2715	84.4355	101.855
62.14	2.02441	8.97754	15.7354	25.0576	40.3799	61.2773	84.4395	101.852
62.24	2.0166	8.96582	15.7295	25.0635	40.3838	61.2734	84.4453	101.85
62.34	2.0166	8.96582	15.7334	25.0518	40.3857	61.2676	84.4453	101.86
62.44	2.00488	8.96973	15.7314	25.0518	40.3799	61.2715	84.4453	101.863
62.54	2.00488	8.96777	15.7354	25.0566	40.3838	61.2695	84.457	101.857
62.64	2.00488	8.96777	15.7295	25.0596	40.374	61.2793	84.457	101.854
62.74	2.00488	8.97266	15.7334	25.0654	40.3799	61.2773	84.4609	101.852
62.84	1.99316	8.97949	15.7275	25.0537	40.3838	61.2813	84.4668	101.861
62.94	1.99316	8.97949	15.7324	25.0576	40.3779	61.2754	84.4746	101.859
63.04	1.99316	8.9834	15.7314	25.0635	40.3818	61.2715	84.4746	101.857
63.14	1.99316	8.97754	15.7314	25.0674	40.3799	61.2822	84.4746	101.861
63.24	1.98535	8.97754	15.7197	25.0732	40.3838	61.2891	84.4746	101.859
63.34	1.98535	8.97363	15.7236	25.0615	40.3779	61.2813	84.4863	101.857
63.44	1.98535	8.97949	15.7256	25.0615	40.3818	61.291	84.4863	101.861
63.54	1.98535	8.96777	15.7314	25.0576	40.3799	61.293	84.4863	101.855
63.64	1.98535	8.97168	15.7354	25.0635	40.373	61.291	84.4863	101.853
63.74	1.98535	8.97754	15.7295	25.0635	40.3799	61.293	84.4941	101.852
63.84	1.97363	8.97754	15.7295	25.0557	40.376	61.291	84.4941	101.857
63.94	1.97363	8.96582	15.7334	25.0615	40.3701	61.2969	84.498	101.854
64.04	1.96582	8.96973	15.7354	25.0576	40.374	61.3008	84.5039	101.848
64.14	1.96582	8.96777	15.7295	25.0635	40.3721	61.2949	84.5039	101.855
64.24	1.96973	8.96777	15.7334	25.0674	40.3779	61.2998	84.5039	101.855
64.34	1.96387	8.96777	15.7393	25.0615	40.374	61.2988	84.5039	101.852
64.44	1.96387	8.97168	15.7354	25.0664	40.3799	61.291	84.5039	101.85
64.54	1.96387	8.96582	15.7295	25.0732	40.3721	61.3008	84.5039	101.859
64.64	1.96387	8.96973	15.7344	25.0732	40.3779	61.3027	84.5039	101.862
64.74	1.96387	8.97559	15.7295	25.0654	40.3779	61.2969	84.5039	101.869
64.84	1.95605	8.97559	15.7334	25.0654	40.374	61.3008	84.5156	101.861
64.94	1.95605	8.97559	15.7314	25.0693	40.3799	61.3027	84.5156	101.863
65.04	1.95605	8.97949	15.7236	25.0635	40.3721	61.2969	84.5156	101.861
65.14	1.95996	8.98535	15.7295	25.0635	40.3779	61.3008	84.5156	101.867
65.24	1.9541	8.98242	15.7334	25.0635	40.375	61.2949	84.5156	101.871
65.34	1.9541	8.98926	15.7393	25.0635	40.3701	61.291	84.5156	101.869
65.44	1.9541	8.97754	15.7354	25.0674	40.374	61.3018	84.5283	101.867
65.54	1.94629	8.98926	15.7295	25.0615	40.3682	61.3086	84.5352	101.859
65.64	1.94629	8.98145	15.7295	25.0771	40.3643	61.3125	84.5352	101.869
65.74	1.94629	8.9873	15.7256	25.0713	40.374	61.3105	84.5352	101.867
65.84	1.94629	8.9873	15.7197	25.0713	40.3799	61.3086	84.5391	101.872
65.94	1.94629	8.97949	15.7236	25.0713	40.3721	61.3125	84.5566	101.871
66.04	1.94629	8.97949	15.7178	25.0635	40.374	61.3105	84.5566	101.881
66.14	1.94629	8.96777	15.7139	25.0674	40.3799	61.3164	84.5605	101.879
66.24	1.94629	8.97168	15.7246	25.0732	40.3838	61.3203	84.5664	101.871
66.34	1.93848	8.96582	15.7197	25.0732	40.3779	61.3223	84.5664	101.881
66.44	1.94434	8.96582	15.7158	25.0771	40.3818	61.3281	84.5664	101.883
66.54	1.94434	8.96191	15.7217	25.083	40.3799	61.3203	84.5664	101.881
66.64	1.94434	8.96777	15.7217	25.0752	40.3848	61.3262	84.5664	101.887
66.74	1.94434	8.97168	15.7139	25.0811	40.3799	61.3223	84.5664	101.879
66.84	1.94434	8.97754	15.7236	25.0811	40.376	61.3213	84.5664	101.877
66.94	1.94434	8.97754	15.7217	25.0732	40.374	61.3164	84.5664	101.881
67.04	1.94434	8.98145	15.7139	25.0771	40.3799	61.3203	84.5664	101.88
67.14	1.94434	8.9873	15.7236	25.083	40.3838	61.3223	84.5703	101.887
67.24	1.93262	8.97559	15.7295	25.083	40.3936	61.332	84.584	101.883
67.34	1.93262	8.97949	15.7256	25.083	40.3877	61.3379	84.584	101.893
67.44	1.93262	8.98535	15.7197	25.0713	40.3838	61.3262	84.584	101.887
67.54	1.93262	8.97754	15.7236	25.0713	40.3896	61.3223	84.584	101.891
67.64	1.93262	8.97754	15.7178	25.0752	40.3936	61.332	84.584	101.889
67.74	1.9248	8.98145	15.71	25.0811	40.3877	61.3262	84.5879	101.881
67.84	1.92871	8.9873	15.7139	25.0732	40.3838	61.3301	84.5938	101.883
67.94	1.93457	8.97559	15.7197	25.0732	40.3896	61.3359	84.5938	101.893
68.04	1.93457	8.97559	15.708	25.0732	40.3936	61.332	84.5938	101.887
68.14	1.93457	8.97559	15.7051	25.0781	40.3994	61.3379	84.5938	101.887
68.24	1.93848	8.97559	15.7119	25.085	40.3877	61.3262	84.6055	101.891
68.34	1.94434	8.96777	15.7041	25.0732	40.3926	61.3311	84.5977	101.89
68.44	1.94434	8.97266	15.71	25.0771	40.3916	61.3418	84.6152	101.893
68.54	1.94434	8.97949	15.7139	25.083	40.3955	61.3398	84.6152	101.898
68.64	1.93262	8.96777	15.7119	25.083	40.3936	61.3398	84.6152	101.891
68.74	1.9375	8.96777	15.7002	25.0947	40.3994	61.332	84.6035	101.9
68.84	1.94434	8.96387	15.7041	25.083	40.4033	61.3418	84.6035	101.91
68.94	1.94824	8.96973	15.7021	25.083	40.4131	61.3477	84.6035	101.912
69.04	1.9541	8.97363	15.6904	25.0869	40.4189	61.3359	84.6035	101.918
69.14	1.94629	8.97949	15.6943	25.0928	40.415	61.3398	84.6074	101.91
69.24	1.94629	8.97949	15.6924	25.0928	40.4092	61.3379	84.625	101.912
69.34	1.9541	8.97168	15.6904	25.0967	40.4131	61.3418	84.6133	101.906
69.44	1.94629	8.97754	15.6943	25.1025	40.4189	61.3516	84.625	101.911
69.54	1.9502	8.97754	15.7041	25.1025	40.4229	61.3496	84.6289	101.918
69.64	1.95605	8.97754	15.6982	25.1025	40.417	61.3555	84.6348	101.922
69.74	1.95605	8.96973	15.7031	25.1025	40.417	61.3477	84.6348	101.92
69.84	1.95605	8.97559	15.7021	25.1025	40.4141	61.3525	84.6426	101.918
69.94	1.95605	8.96777	15.7061	25.1025	40.4209	61.3477	84.6367	101.922
70.04	1.95605	8.96777	15.7002	25.0986	40.4209	61.3516	84.6367	101.916
70.14	1.95605	8.97168	15.7041	25.1045	40.4131	61.3574	84.6445	101.912
70.24	1.95996	8.97754	15.7021	25.1045	40.4189	61.3496	84.6445	101.918
70.34	1.9541	8.97754	15.7021	25.0928	40.4189	61.3535	84.6445	101.91
70.44	1.9541	8.96973	15.6943	25.1084	40.415	61.3477	84.6445	101.92
70.54	1.9541	8.97559	15.7002	25.1025	40.4248	61.3516	84.6484	101.922
70.64	1.9541	8.97559	15.6924	25.1025	40.4189	61.3457	84.6543	101.928
70.74	1.9541	8.96777	15.6982	25.1064	40.4229	61.3496	84.6543	101.92
70.84	1.9541	8.96777	15.6943	25.1123	40.4287	61.3555	84.666	101.926
70.94	1.9541	8.95996	15.7002	25.1006	40.4209	61.3516	84.6709	101.931
71.04	1.9541	8.96582	15.7041	25.1045	40.4248	61.3574	84.6777	101.93
71.14	1.95801	8.96582	15.6982	25.1104	40.4307	61.3496	84.6777	101.934
71.24	1.96387	8.96973	15.7021	25.1104	40.4229	61.3555	84.6777	101.928
71.34	1.96387	8.96777	15.7129	25.1104	40.4287	61.3477	84.6816	101.92
71.44	1.96387	8.96777	15.7119	25.1025	40.4326	61.3516	84.6953	101.926
71.54	1.96387	8.96094	15.7119	25.1025	40.4385	61.3574	84.6953	101.922
71.64	1.96387	8.96777	15.7041	25.1074	40.4316	61.3496	84.6953	101.92
71.74	1.96777	8.97168	15.71	25.1143	40.4346	61.3555	84.6953	101.926
71.84	1.97363	8.97754	15.71	25.1025	40.4404	61.3555	84.6953	101.922
71.94	1.97754	8.96973	15.7139	25.1182	40.4443	61.3604	84.707	101.932
72.04	1.9834	8.97363	15.7197	25.1123	40.4502	61.3672	84.707	101.926
72.14	1.9834	8.97949	15.7158	25.1123	40.4385	61.3594	84.707	101.93
72.24	1.9834	8.96777	15.7217	25.1123	40.4346	61.3633	84.707	101.933
72.34	1.9834	8.97168	15.7139	25.1123	40.4404	61.3574	84.707	101.928
72.44	1.9834	8.97754	15.7197	25.1084	40.4404	61.3613	84.7148	101.932
72.54	1.9873	8.97754	15.7197	25.1143	40.4443	61.3594	84.7188	101.938
72.64	1.99316	8.97754	15.7197	25.1143	40.4502	61.3516	84.7246	101.934
72.74	1.99316	8.96973	15.7158	25.1182	40.4541	61.3574	84.7246	101.943
72.84	1.99316	8.97559	15.7217	25.1123	40.4482	61.3574	84.7246	101.938
72.94	1.99316	8.97559	15.7217	25.1123	40.4482	61.3496	84.7285	101.941
73.04	1.99805	8.97168	15.7139	25.1162	40.4443	61.3555	84.7344	101.939
73.14	2.00488	8.97754	15.7236	25.1221	40.4502	61.3594	84.7344	101.949
73.24	2.00488	8.97754	15.7178	25.1182	40.4541	61.3574	84.7461	101.955
73.34	2.00488	8.98145	15.7178	25.124	40.46	61.3613	84.7461	101.951
73.44	2.00488	8.9873	15.7139	25.1162	40.4521	61.3672	84.7461	101.957
73.54	2.00488	8.97559	15.7197	25.1221	40.458	61.3594	84.7461	101.95
73.64	1.99707	8.97559	15.7246	25.1221	40.4551	61.3652	84.7461	101.957
73.74	1.99707	8.97949	15.7197	25.1221	40.4619	61.3701	84.7539	101.953
73.84	1.99707	8.98535	15.7236	25.1221	40.4541	61.377	84.7578	101.947
73.94	1.99707	8.98535	15.7217	25.126	40.46	61.373	84.7637	101.951
74.04	1.99707	8.99023	15.7256	25.1318	40.46	61.3789	84.7637	101.953
74.14	1.99707	8.99707	15.7314	25.124	40.4521	61.3828	84.7637	101.959
74.24	1.99707	8.99316	15.7197	25.124	40.458	61.377	84.7637	101.951
74.34	1.99707	8.9873	15.7236	25.124	40.4541	61.3809	84.7637	101.945
74.44	1.99707	8.9873	15.7334	25.1289	40.46	61.3789	84.7754	101.949
74.54	1.99707	8.99121	15.7393	25.1357	40.4639	61.3828	84.7793	101.947
74.64	1.98535	8.99707	15.7354	25.1357	40.458	61.377	84.7852	101.951
74.74	1.98535	8.99707	15.7334	25.124	40.4502	61.3809	84.7852	101.949
74.84	1.98926	8.99707	15.7393	25.1279	40.4541	61.3867	84.7852	101.959
74.94	1.99512	8.99707	15.7314	25.1338	40.4482	61.3828	84.7852	101.957
75.04	1.99512	8.99316	15.7197	25.1338	40.4521	61.3926	84.7852	101.962
75.14	1.99512	8.9873	15.7236	25.1377	40.4502	61.3916	84.7852	101.957
75.24	1.99512	8.9873	15.7178	25.1318	40.4541	61.3984	84.7852	101.961
75.34	1.99512	8.9873	15.7148	25.1318	40.4482	61.3984	84.8008	101.959
75.44	1.99512	8.9873	15.7217	25.1279	40.4531	61.3906	84.8066	101.963
75.54	1.99512	8.97949	15.7256	25.1338	40.4561	61.4004	84.8066	101.961
75.64	1.99512	8.98535	15.7197	25.1338	40.4502	61.4023	84.8066	101.971
75.74	1.99512	8.98535	15.7236	25.126	40.4502	61.4121	84.8066	101.977
75.84	1.99512	8.97754	15.7217	25.1318	40.4541	61.418	84.8066	101.973
75.94	1.99512	8.98145	15.7256	25.1318	40.4482	61.4219	84.8066	101.971
76.04	1.99512	8.9873	15.7314	25.1318	40.4521	61.4277	84.7949	101.977
76.14	1.99902	8.9873	15.7236	25.1318	40.4502	61.4199	84.7988	101.969
76.24	2.00488	8.97559	15.7295	25.124	40.4541	61.4297	84.8047	101.975
76.34	2.00488	8.97949	15.7334	25.1279	40.4639	61.4355	84.8047	101.972
76.44	2.00488	8.98535	15.7314	25.1221	40.458	61.4316	84.8047	101.982
76.54	2.00488	8.98535	15.7354	25.1221	40.458	61.4375	84.8086	101.98
76.64	2.00488	8.98145	15.7295	25.126	40.4541	61.4307	84.8145	101.982
76.74	2.00488	8.9873	15.7178	25.124	40.4482	61.4414	84.8145	101.98
76.84	2.00879	8.9873	15.7217	25.1279	40.4521	61.4395	84.8145	101.986
76.94	2.00684	8.99219	15.7197	25.1221	40.458	61.4434	84.8145	101.982
77.04	2.00684	8.99902	15.7246	25.1221	40.4629	61.4414	84.8145	101.977
77.14	2.00684	8.99902	15.7314	25.1221	40.4697	61.4473	84.8145	101.98
77.24	2.00684	8.9873	15.7197	25.1143	40.4619	61.4395	84.8145	101.99
77.34	2.00684	8.9873	15.7158	25.1201	40.4619	61.4453	84.8145	101.988
77.44	2.00684	8.9873	15.71	25.1172	40.4541	61.4414	84.8145	101.981
77.54	1.99512	8.9873	15.71	25.124	40.46	61.4512	84.8145	101.988
77.64	1.99512	8.9834	15.7139	25.124	40.4639	61.4453	84.8145	101.988
77.74	1.99512	8.98926	15.7119	25.1279	40.458	61.4492	84.8145	101.98
77.84	1.99512	8.98926	15.7041	25.1221	40.4502	61.46	84.8145	101.986
77.94	1.99512	8.98926	15.71	25.126	40.4541	61.459	84.8145	101.982
78.04	1.99512	8.98145	15.7021	25.124	40.46	61.4629	84.8145	101.98
78.14	1.9834	8.9873	15.7061	25.124	40.4482	61.4727	84.8027	101.986
78.24	1.9834	8.9873	15.7041	25.1279	40.4521	61.4668	84.8027	101.971
78.34	1.9834	8.99121	15.6982	25.1338	40.4619	61.4707	84.8027	101.977
78.44	1.9834	8.99707	15.7021	25.1338	40.46	61.4805	84.8027	101.973
78.54	1.9834	8.99707	15.7041	25.1377	40.4639	61.4785	84.8145	101.979
78.64	1.97559	8.98926	15.71	25.1436	40.458	61.4707	84.8145	101.971
78.74	1.97559	8.98926	15.7139	25.1436	40.4619	61.4766	84.8145	101.98
78.84	1.97559	8.97754	15.708	25.1357	40.4678	61.4805	84.8145	101.979
78.94	1.97559	8.97754	15.7129	25.1416	40.4639	61.4785	84.8145	101.984
79.04	1.97559	8.98145	15.7119	25.1416	40.4697	61.4824	84.8145	101.977
79.14	1.96777	8.9873	15.7158	25.1416	40.458	61.4766	84.8145	101.981
79.24	1.97363	8.97559	15.7217	25.1377	40.4629	61.4814	84.8145	101.98
79.34	1.97363	8.96777	15.71	25.1436	40.4658	61.4805	84.8145	101.99
79.44	1.97363	8.96777	15.7139	25.1436	40.4717	61.4785	84.8193	101.988
79.54	1.96973	8.97168	15.7119	25.1357	40.4717	61.4824	84.8262	101.992
79.64	1.97559	8.97754	15.7041	25.1416	40.46	61.4883	84.8262	101.986
79.74	1.97559	8.96582	15.71	25.1416	40.4639	61.4805	84.8262	101.982
79.84	1.96387	8.96973	15.7021	25.1387	40.458	61.4863	84.8145	101.988
79.94	1.96387	8.96777	15.7061	25.1338	40.4541	61.4824	84.8262	101.98
80.04	1.96777	8.96777	15.7041	25.1338	40.4639	61.4883	84.8262	101.99
80.14	1.97363	8.96777	15.71	25.1221	40.4697	61.4805	84.8301	101.988
80.24	1.97363	8.96777	15.6982	25.126	40.4736	61.4863	84.832	101.98
80.34	1.97363	8.96777	15.6982	25.1318	40.4678	61.4902	84.8262	101.986
80.44	1.96973	8.96777	15.7021	25.1357	40.4717	61.4961	84.8301	101.979
80.54	1.96387	8.95605	15.708	25.1338	40.4697	61.4883	84.832	101.982
80.64	1.96387	8.95605	15.7002	25.1338	40.4736	61.4922	84.8301	101.992
80.74	1.96387	8.95605	15.7041	25.1338	40.4795	61.4863	84.8203	101.998
80.84	1.96777	8.95996	15.71	25.126	40.4678	61.4902	84.8145	101.99
80.94	1.96973	8.96582	15.71	25.1318	40.4678	61.4961	84.8301	101.988
81.04	1.96387	8.95801	15.71	25.1318	40.4727	61.4883	84.8359	101.992
81.14	1.96387	8.95801	15.7031	25.124	40.4795	61.4814	84.8359	101.986
81.24	1.96387	8.95801	15.71	25.124	40.4795	61.4883	84.8359	101.99
81.34	1.96387	8.96191	15.71	25.1279	40.4834	61.4922	84.8359	101.996
81.44	1.96387	8.95605	15.7021	25.1338	40.4893	61.4863	84.8359	102
81.54	1.96387	8.95605	15.6943	25.1221	40.4932	61.4902	84.8398	102.006
81.64	1.96387	8.95605	15.7002	25.1221	40.4912	61.4883	84.8457	102.002
81.74	1.95605	8.95605	15.6924	25.1221	40.4912	61.4883	84.8574	102.008
81.84	1.95605	8.95605	15.6963	25.1221	40.4795	61.4883	84.8574	101.996
81.94	1.95996	8.95313	15.7021	25.1182	40.4834	61.4805	84.8574	101.988
82.04	1.96582	8.95996	15.6943	25.124	40.4893	61.4863	84.8574	101.981
82.14	1.96582	8.95215	15.7002	25.124	40.4932	61.4863	84.8652	101.988
82.24	1.96582	8.95801	15.7002	25.1162	40.4912	61.4824	84.8652	101.98
82.34	1.96582	8.95801	15.7041	25.1221	40.4912	61.4883	84.8652	101.99
82.44	1.9541	8.96191	15.6982	25.1221	40.4834	61.4883	84.8574	101.988
82.54	1.9541	8.95605	15.6982	25.1221	40.4893	61.4805	84.8652	101.992
82.64	1.9541	8.95996	15.6943	25.1221	40.4893	61.4863	84.8574	102.002
82.74	1.9541	8.95801	15.7002	25.1221	40.4814	61.4863	84.8574	102
82.84	1.95801	8.9541	15.7002	25.1143	40.4795	61.4785	84.8574	102.006
82.94	1.96387	8.95215	15.6924	25.1182	40.4795	61.4824	84.8574	102.002
83.04	1.95215	8.95801	15.6982	25.124	40.4717	61.4766	84.8652	102.012
83.14	1.95996	8.94629	15.6904	25.1201	40.4775	61.4805	84.8574	102.006
83.24	1.94629	8.9502	15.6943	25.1025	40.4775	61.4863	84.8691	102.01
83.34	1.95215	8.95605	15.6934	25.1025	40.4824	61.4863	84.875	102.008
83.44	1.95215	8.95605	15.7002	25.1025	40.4814	61.4746	84.875	102.008
83.54	1.95215	8.95215	15.6963	25.0908	40.4814	61.4746	84.875	102.001
83.64	1.94434	8.95801	15.7021	25.0908	40.4814	61.4795	84.875	102.008
83.74	1.94434	8.95801	15.7021	25.0908	40.4854	61.4785	84.875	102.012
83.84	1.94824	8.94629	15.6943	25.0908	40.4834	61.4785	84.8789	102.006
83.94	1.9541	8.9502	15.7002	25.083	40.4893	61.4785	84.8848	102.01
84.04	1.9541	8.95605	15.6963	25.083	40.4893	61.4785	84.8965	102.008
84.14	1.9541	8.95996	15.7021	25.083	40.4854	61.4668	84.8965	102.012
84.24	1.9541	8.95801	15.6904	25.0713	40.4912	61.4707	84.8965	102.006
84.34	1.9541	8.95801	15.6904	25.0713	40.4795	61.4766	84.9043	102.002
84.44	1.9541	8.96289	15.6826	25.0713	40.4795	61.4766	84.9043	102.012
84.54	1.9541	8.95801	15.6885	25.0713	40.4795	61.4727	84.9004	102.018
84.64	1.95898	8.95801	15.6846	25.0635	40.4717	61.4785	84.9141	102.018
84.74	1.96582	8.96191	15.6904	25.0635	40.4697	61.4785	84.9141	102.006
84.84	1.96582	8.96777	15.6943	25.0635	40.4697	61.4785	84.9141	102.01
84.94	1.96582	8.95996	15.6885	25.0518	40.4697	61.4707	84.9141	102.016
85.04	1.9541	8.96582	15.6924	25.0557	40.4736	61.4766	84.9141	102.012
85.14	1.96582	8.95801	15.6904	25.0615	40.4678	61.4766	84.9141	102.018
85.24	1.9541	8.96191	15.6904	25.0615	40.4678	61.4766	84.9258	102.011
85.34	1.9541	8.96777	15.6943	25.0615	40.46	61.4727	84.9258	102.018
85.44	1.9541	8.96777	15.6885	25.0537	40.4639	61.4785	84.9258	102.018
85.54	1.9541	8.95996	15.6934	25.0537	40.4697	61.4785	84.9258	102.014
85.64	1.9541	8.96582	15.7002	25.0586	40.4736	61.4668	84.9258	102.02
85.74	1.9541	8.96582	15.6924	25.0537	40.4795	61.4707	84.9258	102.012
85.84	1.9541	8.96582	15.6924	25.0537	40.4678	61.4766	84.9258	102.018
85.94	1.95801	8.95801	15.6846	25.0537	40.4678	61.4766	84.9297	102.018
86.04	1.96387	8.96191	15.6904	25.0537	40.4717	61.4766	84.9395	102.021
86.14	1.95605	8.96777	15.6865	25.0537	40.4697	61.4688	84.9336	102.016
86.24	1.95605	8.97168	15.6924	25.0537	40.458	61.4727	84.9336	102.012
86.34	1.95605	8.97754	15.6807	25.0537	40.458	61.4785	84.9336	102.018
86.44	1.95605	8.98145	15.6846	25.042	40.458	61.4785	84.9336	102.021
86.54	1.95996	8.97559	15.6787	25.042	40.458	61.4668	84.9336	102.016
86.64	1.96582	8.97559	15.6826	25.042	40.4551	61.4707	84.9336	102.012
86.74	1.96582	8.98047	15.6807	25.0381	40.4619	61.4766	84.9453	102.018
86.84	1.96582	8.97949	15.6846	25.0439	40.4502	61.4766	84.9453	102.021
86.94	1.96582	8.97949	15.6904	25.0439	40.4502	61.4648	84.9492	102.016
87.04	1.9541	8.96777	15.6826	25.0439	40.4424	61.4697	84.9512	102.016
87.14	1.9541	8.97168	15.6885	25.0439	40.4404	61.4766	84.9492	102.008
87.24	1.9541	8.97754	15.6924	25.0439	40.4404	61.4688	84.9551	102.001
87.34	1.95801	8.97754	15.6904	25.0439	40.4443	61.4688	84.9551	102.008
87.44	1.96387	8.97754	15.6836	25.0361	40.4385	61.4688	84.9512	102.004
87.54	1.96387	8.97754	15.6904	25.042	40.4346	61.4727	84.9453	102.01
87.64	1.96387	8.97754	15.6943	25.042	40.4404	61.4785	84.9453	102.014
87.74	1.96777	8.96973	15.6924	25.042	40.4404	61.4785	84.9453	102.008
87.84	1.97363	8.97363	15.6924	25.042	40.4326	61.4785	84.9336	102.012
87.94	1.97363	8.97949	15.6807	25.042	40.4385	61.4785	84.9336	102.018
88.04	1.97363	8.97949	15.6846	25.042	40.4424	61.4824	84.9492	102.006
88.14	1.97363	8.9834	15.6904	25.0381	40.4404	61.4766	84.9551	102.01
88.24	1.97363	8.97754	15.6904	25.0439	40.4287	61.4805	84.9551	102.008
88.34	1.97363	8.97754	15.6826	25.0439	40.4326	61.4863	84.9551	102.008
88.44	1.97363	8.97754	15.6885	25.0439	40.4385	61.4785	84.9551	102
88.54	1.97363	8.97754	15.6846	25.0439	40.4424	61.4785	84.9551	102.006
88.64	1.96582	8.97754	15.6904	25.0439	40.4404	61.4824	84.9551	102.01
88.74	1.97754	8.97754	15.6787	25.0439	40.4404	61.4766	84.9551	102.008
88.84	1.9834	8.97754	15.6787	25.0479	40.4453	61.4766	84.9551	102.008
88.94	1.97949	8.98145	15.6748	25.042	40.4404	61.4805	84.9551	102
89.04	1.97363	8.97559	15.6807	25.042	40.4404	61.4863	84.959	102.006
89.14	1.97363	8.97559	15.6846	25.0459	40.4443	61.4785	84.9766	102.01
89.24	1.97363	8.96777	15.6904	25.0518	40.4502	61.4785	84.9648	102.008
89.34	1.97754	8.96777	15.6787	25.0518	40.4385	61.4707	84.9648	102.013
89.44	1.9834	8.97168	15.6826	25.0479	40.4346	61.4766	84.9766	102.02
89.54	1.97949	8.97754	15.6885	25.0537	40.4404	61.4766	84.9766	102.012
89.64	1.97754	8.97754	15.6807	25.0537	40.4404	61.4727	84.9766	102.018
89.74	1.9834	8.97754	15.6807	25.0537	40.4404	61.4785	84.9766	102.018
89.84	1.9834	8.96582	15.6855	25.0459	40.4287	61.4707	84.9766	102.01
89.94	1.9834	8.96582	15.6924	25.0518	40.4287	61.4766	84.9766	102.016
90.04	1.9834	8.95801	15.6807	25.0518	40.4326	61.4766	84.9766	102.02
90.14	1.97559	8.95801	15.6807	25.0557	40.4307	61.4766	84.9766	102.018
90.24	1.97559	8.95801	15.6846	25.0615	40.4307	61.4697	84.9648	102.021
90.34	1.97559	8.95801	15.6904	25.0615	40.4189	61.4766	84.9697	102.016
90.44	1.97559	8.96191	15.6904	25.0615	40.4189	61.4805	84.9766	102.012
90.54	1.97559	8.96777	15.6904	25.0664	40.4229	61.4785	84.9883	102.006
90.64	1.97559	8.96777	15.6826	25.0732	40.4209	61.4785	84.9834	102.01
90.74	1.97559	8.96777	15.6865	25.0732	40.4209	61.4785	84.9697	102.016
90.84	1.97559	8.96777	15.6807	25.0693	40.4248	61.4707	84.9766	102.02
90.94	1.97949	8.95605	15.6807	25.0752	40.4189	61.4766	84.9766	102.018
91.04	1.98535	8.95605	15.6689	25.0752	40.4229	61.4766	84.9766	102.018
91.14	1.98535	8.95605	15.6729	25.0791	40.4287	61.4805	84.9766	102.011
91.24	1.98535	8.95605	15.6709	25.085	40.4287	61.4863	84.9766	102.018
91.34	1.98926	8.95605	15.6748	25.0732	40.4287	61.4785	84.9766	102.018
91.44	1.99512	8.95605	15.6807	25.0732	40.4209	61.4824	84.9766	102.021
91.54	1.99512	8.95605	15.6846	25.0771	40.4268	61.4883	84.9766	102.02
91.64	1.99512	8.94824	15.6787	25.083	40.4268	61.4766	84.9766	102.023
91.74	1.9834	8.95215	15.6787	25.083	40.4189	61.4805	84.9766	102.029
91.84	1.9834	8.95801	15.6826	25.083	40.4189	61.4863	84.9766	102.018
91.94	1.9834	8.94629	15.6807	25.0869	40.4238	61.4785	84.9805	102.018
92.04	1.9834	8.94629	15.6807	25.0928	40.4307	61.4824	84.9863	102.021
92.14	1.9834	8.94629	15.6729	25.0811	40.4307	61.4766	84.9746	102.016
92.24	1.9834	8.94629	15.6787	25.085	40.4307	61.4805	84.9863	102.016
92.34	1.9834	8.93848	15.6787	25.0908	40.4229	61.4863	84.9863	102.02
92.44	1.9834	8.93848	15.6826	25.0908	40.4287	61.4746	84.9746	102.018
92.54	1.9834	8.93848	15.6807	25.0947	40.4209	61.4717	84.9785	102.018
92.64	1.9834	8.94238	15.6807	25.0928	40.4248	61.4785	84.9844	102.01
92.74	1.98828	8.93652	15.6689	25.0928	40.4307	61.4785	84.9844	102.02
92.84	1.9873	8.93652	15.6689	25.0928	40.4307	61.4668	84.9844	102.018
92.94	1.9873	8.93652	15.6689	25.0928	40.4307	61.4668	84.9766	102.018
93.04	1.9873	8.93652	15.6738	25.0967	40.4189	61.4629	84.9844	102.021
93.14	1.9873	8.93652	15.6807	25.1025	40.4229	61.4688	84.9844	102.016
93.24	1.9873	8.9248	15.6729	25.1025	40.4287	61.4688	84.9844	102.021
93.34	1.97559	8.9248	15.6729	25.0908	40.4287	61.4727	84.9766	102.027
93.44	1.97559	8.92969	15.665	25.0908	40.4287	61.4668	84.9766	102.027
93.54	1.97559	8.93652	15.6709	25.1025	40.4248	61.4707	84.9766	102.031
93.64	1.97559	8.92871	15.6709	25.0957	40.4307	61.4766	84.9844	102.029
93.74	1.97559	8.92871	15.6631	25.1025	40.4307	61.4688	84.9844	102.021
93.84	1.97559	8.92871	15.6611	25.1025	40.4307	61.4688	84.9844	102.027
93.94	1.97559	8.92871	15.665	25.1064	40.4307	61.4609	84.9883	102.027
94.04	1.96387	8.92871	15.6709	25.1123	40.4307	61.4668	84.9941	102.031
94.14	1.96387	8.92871	15.6631	25.1045	40.4307	61.4668	84.9941	102.037
94.24	1.96387	8.92871	15.6689	25.1045	40.4189	61.4707	84.9941	102.029
94.34	1.95996	8.92871	15.6611	25.1084	40.4229	61.4688	85.0059	102.021
94.44	1.96582	8.92871	15.665	25.1143	40.4287	61.4688	85.0059	102.027
94.54	1.96582	8.91699	15.6709	25.1143	40.4287	61.4727	85.0059	102.02
94.64	1.96582	8.91699	15.6592	25.1143	40.4209	61.4668	85.0059	102.025
94.74	1.96582	8.91699	15.6631	25.1182	40.4248	61.4668	85.0059	102.021
94.84	1.96582	8.9209	15.6611	25.124	40.4189	61.4707	85.0059	102.027
94.94	1.96582	8.92676	15.665	25.1123	40.4189	61.4766	85.0098	102.031
95.04	1.96582	8.92676	15.6592	25.1123	40.4072	61.4766	85.0156	102.037
95.14	1.95801	8.92676	15.6592	25.1162	40.4111	61.4766	85.0273	102.025
95.24	1.96387	8.92676	15.6523	25.1221	40.417	61.4697	85.0156	102.029
95.34	1.95605	8.92676	15.6592	25.1221	40.417	61.4766	85.0156	102.035
95.44	1.95605	8.92676	15.6514	25.1221	40.417	61.4766	85.0156	102.035
95.54	1.95605	8.92285	15.6553	25.126	40.4131	61.4766	85.0156	102.032
95.64	1.95605	8.92871	15.6611	25.124	40.4189	61.4688	85.0313	102.039
95.74	1.95605	8.92871	15.6533	25.124	40.4189	61.4688	85.0371	102.039
95.84	1.94434	8.91699	15.6514	25.124	40.4189	61.4727	85.0371	102.031
95.94	1.94434	8.91699	15.6514	25.1162	40.4072	61.4785	85.0371	102.037
96.04	1.94434	8.9209	15.6553	25.1221	40.4121	61.4785	85.0371	102.041
96.14	1.95605	8.92676	15.6494	25.1221	40.4189	61.4668	85.0371	102.047
96.24	1.95996	8.92676	15.6533	25.1221	40.415	61.4707	85.0371	102.043
96.34	1.96582	8.92676	15.6514	25.1221	40.4209	61.4766	85.0371	102.049
96.44	1.9541	8.91895	15.6436	25.1221	40.4248	61.4688	85.0371	102.037
96.54	1.9541	8.91895	15.6494	25.1143	40.4307	61.4727	85.0371	102.041
96.64	1.9541	8.91895	15.6494	25.1143	40.4346	61.4785	85.0449	102.035
96.74	1.9541	8.92285	15.6533	25.1143	40.4287	61.4668	85.0488	102.039
96.84	1.9541	8.91699	15.6514	25.1143	40.4287	61.4668	85.0508	102.037
96.94	1.94629	8.91699	15.6514	25.1025	40.4209	61.4707	85.0449	102.041
97.04	1.94629	8.9209	15.6436	25.1025	40.4248	61.4766	85.0449	102.047
97.14	1.94629	8.92676	15.6494	25.1064	40.4189	61.4766	85.0449	102.035
97.24	1.94629	8.92676	15.6494	25.1123	40.4189	61.4727	85.0449	102.039
97.34	1.94629	8.92676	15.6494	25.1006	40.4229	61.4785	85.0566	102.037
97.44	1.94629	8.93066	15.6377	25.1006	40.4287	61.4785	85.0605	102.042
97.54	1.94629	8.9209	15.6426	25.0928	40.4326	61.4707	85.0664	102.053
97.64	1.94629	8.91504	15.6494	25.0977	40.4307	61.4766	85.0703	102.047
97.74	1.94629	8.91895	15.6455	25.1045	40.4346	61.4766	85.0684	102.051
97.84	1.9502	8.9248	15.6514	25.1045	40.4287	61.4766	85.0742	102.057
97.94	1.95605	8.9248	15.6514	25.0928	40.4287	61.4727	85.0742	102.049
98.04	1.95605	8.91699	15.6436	25.0928	40.4336	61.4785	85.0859	102.053
98.14	1.95605	8.9209	15.6494	25.0967	40.4287	61.4824	85.0859	102.047
98.24	1.95215	8.92676	15.6416	25.0947	40.4287	61.4766	85.0859	102.051
98.34	1.94629	8.92676	15.6455	25.0947	40.4326	61.4766	85.0859	102.061
98.44	1.94629	8.92676	15.6514	25.0947	40.4307	61.4766	85.0859	102.059
98.54	1.9502	8.92676	15.6436	25.0947	40.4346	61.4766	85.0859	102.063
98.64	1.95605	8.91504	15.6611	25.083	40.4404	61.4814	85.0938	102.057
98.74	1.94434	8.91992	15.6494	25.083	40.4287	61.4883	85.0859	102.057
98.84	1.94434	8.92676	15.6533	25.0869	40.4287	61.4922	85.0859	102.049
98.94	1.94434	8.92676	15.6592	25.0928	40.4287	61.498	85.0938	102.052
99.04	1.94434	8.92676	15.6514	25.085	40.4326	61.4863	85.0938	102.059
99.14	1.95605	8.92676	15.6553	25.085	40.4385	61.4824	85.0938	102.059
99.24	1.95605	8.92676	15.6494	25.0732	40.4385	61.4883	85.0938	102.047
99.34	1.95605	8.92676	15.6494	25.0771	40.4346	61.4883	85.0938	102.051
99.44	1.95605	8.91895	15.6533	25.083	40.4404	61.4805	85.1094	102.049
99.54	1.95605	8.91895	15.6592	25.0752	40.4326	61.4863	85.1152	102.053
99.64	1.95605	8.91895	15.6592	25.0771	40.4385	61.4863	85.1152	102.059
99.74	1.95605	8.92285	15.6553	25.0713	40.4307	61.4824	85.1035	102.047
99.84	1.95605	8.91699	15.6611	25.0674	40.4346	61.4883	85.1035	102.051
99.94	1.95996	8.91699	15.6611	25.0732	40.4443	61.4883	85.1084	102.057
100.04	1.96582	8.91309	15.6611	25.0732	40.4385	61.4922	85.1152	102.057
100.14	1.96582	8.91895	15.6611	25.0732	40.4385	61.4863	85.1074	102.053
100.24	1.96582	8.90723	15.6494	25.0732	40.4385	61.4902	85.1074	102.059
100.34	1.96191	8.90723	15.6494	25.0615	40.4434	61.4961	85.1074	102.059
100.44	1.96387	8.91113	15.6543	25.0654	40.4385	61.4961	85.1074	102.051
100.54	1.96387	8.91699	15.6611	25.0635	40.4385	61.4883	85.1074	102.057
100.64	1.95605	8.91699	15.6611	25.0635	40.4346	61.4883	85.1074	102.057
100.74	1.96777	8.9209	15.6611	25.0635	40.4404	61.4766	85.1074	102.053
100.84	1.97363	8.92676	15.6494	25.0518	40.4404	61.4805	85.1074	102.051
100.94	1.96582	8.92676	15.6494	25.0518	40.4287	61.4863	85.1074	102.057
101.04	1.96582	8.92676	15.6416	25.0518	40.4326	61.4795	85.1152	102.045
101.14	1.96582	8.92676	15.6455	25.0557	40.4385	61.4863	85.1152	102.049
101.24	1.96973	8.91895	15.6592	25.0615	40.4385	61.4902	85.1152	102.047
101.34	1.97559	8.91895	15.6514	25.0537	40.4346	61.4961	85.1152	102.052
101.44	1.97559	8.91895	15.6514	25.0537	40.4404	61.4922	85.1074	102.051
101.54	1.97168	8.91113	15.6514	25.0537	40.4404	61.498	85.1074	102.057
101.64	1.96582	8.91699	15.6396	25.0537	40.4404	61.498	85.1152	102.057
101.74	1.96973	8.91699	15.6396	25.042	40.4326	61.4902	85.1152	102.049
101.84	1.97559	8.91699	15.6396	25.0381	40.4385	61.4961	85.1152	102.053
101.94	1.97559	8.91699	15.6318	25.0322	40.4424	61.4883	85.1074	102.047
102.04	1.97559	8.90527	15.6318	25.0322	40.4404	61.4922	85.1074	102.047
102.14	1.97559	8.90527	15.624	25.0322	40.4443	61.498	85.1152	102.051
102.24	1.97559	8.90527	15.6299	25.0322	40.4385	61.498	85.1074	102.061
102.34	1.97949	8.89746	15.6299	25.0361	40.4385	61.4902	85.1191	102.066
102.44	1.98535	8.90137	15.6299	25.042	40.4385	61.4961	85.125	102.066
102.54	1.97363	8.90723	15.6299	25.0342	40.4385	61.4961	85.1172	102.063
102.64	1.97363	8.90723	15.6299	25.0342	40.4424	61.4961	85.1172	102.068
102.74	1.97363	8.90723	15.626	25.0381	40.4482	61.5	85.125	102.061
102.84	1.97363	8.90723	15.6318	25.0439	40.4482	61.498	85.125	102.066
102.94	1.97363	8.89551	15.6201	25.0439	40.4443	61.498	85.125	102.059
103.04	1.97363	8.89551	15.6201	25.0479	40.4346	61.498	85.125	102.064
103.14	1.97363	8.89551	15.6201	25.0537	40.4326	61.4902	85.125	102.057
103.24	1.97363	8.89551	15.6201	25.042	40.4385	61.4961	85.125	102.057
103.34	1.97363	8.89551	15.6201	25.042	40.4385	61.4961	85.125	102.05
103.44	1.97363	8.8877	15.6123	25.042	40.4268	61.4883	85.125	102.057
103.54	1.97363	8.8877	15.6182	25.042	40.4268	61.4883	85.125	102.061
103.64	1.97363	8.8916	15.6104	25.042	40.4316	61.4766	85.125	102.059
103.74	1.96973	8.89746	15.6104	25.042	40.4385	61.4814	85.125	102.059
103.84	1.95605	8.89746	15.6104	25.042	40.4307	61.4883	85.125	102.063
103.94	1.95605	8.89746	15.6143	25.042	40.4307	61.4883	85.1172	102.068
104.04	1.95605	8.89746	15.6084	25.042	40.4346	61.4883	85.1172	102.061
104.14	1.95605	8.89746	15.6084	25.042	40.4287	61.4883	85.1172	102.066
104.24	1.95605	8.89746	15.6084	25.042	40.4287	61.4883	85.1172	102.07
104.34	1.95996	8.89746	15.6006	25.0303	40.4209	61.4883	85.1172	102.076
104.44	1.96191	8.88574	15.6045	25.0303	40.4209	61.4766	85.1172	102.072
104.54	1.95605	8.88574	15.6104	25.0303	40.4248	61.4766	85.1172	102.078
104.64	1.95605	8.88574	15.5986	25.0225	40.4307	61.4805	85.1172	102.082
104.74	1.95605	8.88184	15.5986	25.0225	40.4307	61.4863	85.1055	102.076
104.84	1.95605	8.87988	15.5986	25.0273	40.4229	61.4785	85.1172	102.076
104.94	1.95605	8.88574	15.6025	25.0342	40.4287	61.4785	85.1172	102.08
105.04	1.95605	8.88574	15.6006	25.0342	40.4209	61.4785	85.1172	102.078
105.14	1.95605	8.87793	15.6006	25.0342	40.4248	61.4785	85.1172	102.078
105.24	1.94434	8.87793	15.6006	25.0342	40.4307	61.4785	85.1172	102.083
105.34	1.94434	8.88281	15.6055	25.0342	40.4307	61.4668	85.1172	102.09
105.44	1.94434	8.88965	15.6123	25.0342	40.4189	61.4668	85.1172	102.078
105.54	1.94434	8.88965	15.6006	25.0293	40.4189	61.4668	85.1172	102.082
105.64	1.93262	8.88965	15.6045	25.0225	40.4229	61.4707	85.1172	102.088
105.74	1.93262	8.88965	15.6025	25.0225	40.4287	61.4688	85.1172	102.092
105.84	1.93262	8.88965	15.6104	25.0225	40.4209	61.4688	85.125	102.098
105.94	1.9248	8.89355	15.6064	25.0225	40.4209	61.4688	85.125	102.098
106.04	1.9248	8.89941	15.6123	25.0107	40.4092	61.4727	85.125	102.098
106.14	1.9248	8.89941	15.6123	25.0107	40.4131	61.4785	85.1328	102.09
106.24	1.9248	8.89941	15.6045	25.0156	40.415	61.4785	85.127	102.096
106.34	1.9248	8.8877	15.6104	25.0225	40.4131	61.4668	85.127	102.096
106.44	1.9248	8.8877	15.6104	25.0225	40.4189	61.4668	85.127	102.092
106.54	1.9248	8.8877	15.6025	25.0225	40.4189	61.4668	85.127	102.098
106.64	1.9248	8.8877	15.6084	25.0225	40.4072	61.4707	85.127	102.098
106.74	1.9248	8.8877	15.6006	25.0225	40.4072	61.4766	85.127	102.086
106.84	1.91309	8.8877	15.6045	25.0225	40.4111	61.4805	85.127	102.09
106.94	1.91309	8.8877	15.6104	25.0225	40.417	61.4863	85.127	102.096
107.04	1.91309	8.87988	15.6104	25.0225	40.4092	61.4863	85.127	102.092
107.14	1.91309	8.88379	15.6104	25.0225	40.4092	61.4785	85.1309	102.098
107.24	1.90137	8.88965	15.6025	25.0225	40.4092	61.4785	85.1367	102.098
107.34	1.90332	8.88965	15.6084	25.0146	40.4023	61.4668	85.1367	102.098
107.44	1.89551	8.88965	15.6084	25.0146	40.4092	61.4707	85.1367	102.09
107.54	1.90332	8.88184	15.6045	25.0146	40.4014	61.4766	85.1367	102.096
107.64	1.89551	8.88379	15.6104	25.0146	40.4014	61.4766	85.1367	102.1
107.74	1.89551	8.89355	15.6104	25.0186	40.4014	61.4766	85.1367	102.098
107.84	1.89551	8.89941	15.6152	25.0244	40.4053	61.4766	85.1367	102.098
107.94	1.89551	8.89941	15.6104	25.0244	40.3994	61.4766	85.1367	102.086
108.04	1.89551	8.8916	15.6104	25.0127	40.3994	61.4766	85.1367	102.083
108.14	1.89551	8.89746	15.6143	25.0127	40.3994	61.4688	85.1328	102.09
108.24	1.88379	8.89746	15.6201	25.0166	40.3994	61.4688	85.127	102.09
108.34	1.87988	8.89746	15.624	25.0225	40.3916	61.4688	85.127	102.078
108.44	1.87402	8.90137	15.6299	25.0225	40.3916	61.4688	85.127	102.082
108.54	1.87402	8.90723	15.6221	25.0225	40.3916	61.457	85.1348	102.088
108.64	1.87402	8.90723	15.6221	25.0225	40.3838	61.457	85.1348	102.076
108.74	1.87402	8.90723	15.6221	25.0225	40.3896	61.457	85.1299	102.076
108.84	1.87793	8.90723	15.626	25.0225	40.3896	61.457	85.123	102.08
108.94	1.87988	8.89551	15.6201	25.0225	40.3896	61.4609	85.123	102.086
109.04	1.87402	8.89941	15.6201	25.0225	40.3896	61.4668	85.1152	102.078
109.14	1.87793	8.90527	15.624	25.0225	40.3896	61.4668	85.1152	102.078
109.24	1.88379	8.89746	15.6299	25.0225	40.3896	61.4668	85.1152	102.078
109.34	1.88379	8.90137	15.6221	25.0225	40.3936	61.4668	85.1152	102.078
109.44	1.88379	8.90723	15.626	25.0225	40.3877	61.4668	85.1152	102.078
109.54	1.88379	8.90723	15.6318	25.0146	40.3877	61.459	85.1152	102.07
109.64	1.88379	8.89551	15.6201	25.0264	40.3799	61.4648	85.123	102.076
109.74	1.88379	8.89551	15.6201	25.0322	40.3799	61.4648	85.1152	102.076
109.84	1.8877	8.89941	15.6201	25.0322	40.3799	61.4648	85.1152	102.076
109.94	1.89355	8.90527	15.624	25.0322	40.3799	61.4648	85.123	102.072
110.04	1.89355	8.90527	15.6299	25.0322	40.3838	61.457	85.123	102.074
110.14	1.89355	8.90527	15.6299	25.0244	40.3896	61.457	85.123	102.061
110.24	1.89355	8.90527	15.6299	25.0244	40.3896	61.4619	85.123	102.066
110.34	1.89355	8.91016	15.6299	25.0244	40.3896	61.4688	85.123	102.066
110.44	1.89355	8.91699	15.6299	25.0244	40.3779	61.457	85.1348	102.066
110.54	1.89355	8.90918	15.6299	25.0244	40.3779	61.457	85.1348	102.066
110.64	1.89355	8.90918	15.6338	25.0283	40.3818	61.457	85.1348	102.063
110.74	1.89355	8.91309	15.6279	25.0342	40.3799	61.457	85.1348	102.068
110.84	1.89355	8.91895	15.6279	25.0342	40.3799	61.4492	85.1348	102.068
110.94	1.89746	8.91895	15.6201	25.0342	40.3799	61.4492	85.1348	102.057
111.04	1.90332	8.92285	15.6201	25.0342	40.3838	61.4531	85.1465	102.057
111.14	1.89941	8.91699	15.6201	25.0342	40.3896	61.459	85.1465	102.045
111.24	1.89355	8.91699	15.6201	25.0225	40.3896	61.459	85.1465	102.049
111.34	1.89746	8.91699	15.6084	25.0225	40.3779	61.4473	85.1465	102.047
111.44	1.90332	8.91309	15.6123	25.0225	40.3779	61.4473	85.1465	102.055
111.54	1.89551	8.91895	15.6182	25.0225	40.3779	61.4629	85.1465	102.047
111.64	1.89551	8.90723	15.6182	25.0225	40.3779	61.457	85.1465	102.051
111.74	1.89551	8.90723	15.6182	25.0225	40.3779	61.457	85.1465	102.057
111.84	1.89551	8.90723	15.6104	25.0146	40.3818	61.4531	85.1465	102.057
111.94	1.89551	8.89941	15.6104	25.0186	40.3877	61.459	85.1348	102.057
112.04	1.89551	8.90527	15.5986	25.0244	40.3799	61.4512	85.1465	102.045
112.14	1.89551	8.90527	15.5986	25.0244	40.3877	61.457	85.1348	102.05
112.24	1.89551	8.89746	15.5986	25.0127	40.3799	61.457	85.1348	102.049
112.34	1.88379	8.89746	15.5986	25.0127	40.3799	61.457	85.1348	102.049
112.44	1.88379	8.90137	15.5957	25.0127	40.3682	61.457	85.1348	102.049
112.54	1.88867	8.90723	15.6025	25.0166	40.3682	61.4609	85.1348	102.053
112.64	1.89551	8.90723	15.6025	25.0225	40.373	61.459	85.1348	102.055
112.74	1.90234	8.90723	15.6025	25.0107	40.3799	61.459	85.1348	102.053
112.84	1.89551	8.90723	15.6025	25.0107	40.3799	61.459	85.1348	102.059
112.94	1.88867	8.89941	15.5908	25.0107	40.3799	61.459	85.1348	102.059
113.04	1.89551	8.90527	15.5908	25.0146	40.3721	61.4473	85.1348	102.059
113.14	1.89551	8.90527	15.5947	25.0205	40.3721	61.4473	85.1465	102.063
113.24	1.89551	8.89746	15.6006	25.0205	40.3604	61.4473	85.1465	102.068
113.34	1.89551	8.89746	15.6006	25.0205	40.3721	61.4434	85.1426	102.057
113.44	1.89551	8.89746	15.5889	25.0205	40.3643	61.4375	85.1445	102.057
113.54	1.89551	8.90137	15.5889	25.0205	40.3701	61.4375	85.1445	102.057
113.64	1.89551	8.89551	15.5928	25.0205	40.3701	61.4375	85.1445	102.057
113.74	1.89551	8.89551	15.5986	25.0254	40.3701	61.4414	85.1445	102.057
113.84	1.89551	8.8877	15.5986	25.0244	40.3701	61.4473	85.1445	102.057
113.94	1.89551	8.8877	15.5986	25.0244	40.374	61.4473	85.1484	102.057
114.04	1.89551	8.8877	15.5986	25.0244	40.3799	61.4473	85.1543	102.057
114.14	1.88379	8.8877	15.5986	25.0244	40.3799	61.4473	85.1543	102.057
114.24	1.88379	8.87598	15.5908	25.0283	40.3682	61.4355	85.1543	102.061
114.34	1.88379	8.87598	15.5947	25.0342	40.3682	61.4355	85.1543	102.066
114.44	1.89551	8.87598	15.6006	25.0225	40.3721	61.4395	85.1543	102.066
114.54	1.88379	8.87598	15.6006	25.0225	40.3779	61.4453	85.1543	102.066
114.64	1.88379	8.87598	15.6006	25.0225	40.3701	61.4375	85.166	102.066
114.74	1.88379	8.88086	15.6045	25.0225	40.3701	61.4375	85.166	102.066
114.84	1.88379	8.8877	15.5986	25.0186	40.3701	61.4375	85.166	102.066
114.94	1.88379	8.87988	15.5986	25.0244	40.3701	61.4375	85.166	102.066
115.04	1.8877	8.87988	15.5986	25.0244	40.3701	61.4375	85.166	102.066
115.14	1.88965	8.87988	15.5986	25.0127	40.3701	61.4375	85.1738	102.07
115.24	1.88379	8.87988	15.5986	25.0127	40.3701	61.4297	85.1738	102.076
115.34	1.87988	8.87988	15.5986	25.0127	40.3623	61.4355	85.1738	102.068
115.44	1.88184	8.87988	15.5908	25.0127	40.3799	61.4355	85.1787	102.072
115.54	1.87598	8.87988	15.5947	25.0127	40.3682	61.4277	85.1855	102.078
115.64	1.87988	8.88379	15.6006	25.0049	40.3682	61.4277	85.1924	102.078
115.74	1.88574	8.87793	15.5889	25.0088	40.3682	61.4277	85.1855	102.07
115.84	1.88574	8.87793	15.5889	25.0146	40.3682	61.4277	85.1855	102.072
115.94	1.88184	8.87793	15.5889	25.0029	40.3604	61.4277	85.1904	102.07
116.04	1.87598	8.86621	15.5889	25.0068	40.3604	61.4316	85.1924	102.076
116.14	1.87598	8.86621	15.585	25.0127	40.3604	61.4375	85.1855	102.076
116.24	1.87598	8.86621	15.5908	25.0127	40.3604	61.4375	85.1855	102.088
116.34	1.86816	8.8623	15.5908	25.0166	40.3643	61.4375	85.1855	102.08
116.44	1.87402	8.86816	15.5947	25.0225	40.3584	61.4375	85.1855	102.086
116.54	1.87402	8.87598	15.5889	25.0107	40.3584	61.4414	85.1855	102.086
116.64	1.86621	8.86816	15.5889	25.0029	40.3584	61.4355	85.1855	102.086
116.74	1.86621	8.85645	15.5889	25.0068	40.3623	61.4277	85.1904	102.086
116.84	1.85449	8.85645	15.5889	25.0127	40.3604	61.4355	85.1973	102.091
116.94	1.85449	8.85645	15.5811	25.001	40.3525	61.4355	85.1855	102.098
117.04	1.85449	8.85645	15.5811	24.9971	40.3584	61.4277	85.1807	102.098
117.14	1.8584	8.86035	15.5859	25.0029	40.3584	61.4277	85.1855	102.09
117.24	1.85254	8.86621	15.5928	25.0078	40.3584	61.4277	85.1855	102.09
117.34	1.84668	8.86621	15.5928	25.0146	40.3584	61.416	85.1904	102.09
117.44	1.85059	8.86621	15.5928	25.0146	40.3545	61.416	85.1973	102.09
117.54	1.85645	8.86621	15.585	25.0146	40.3604	61.416	85.1973	102.094
117.64	1.85645	8.8584	15.5908	25.0146	40.3486	61.416	85.1973	102.1
117.74	1.85645	8.8584	15.5908	25.0186	40.3486	61.416	85.2002	102.1
117.84	1.84473	8.8584	15.5908	25.0244	40.3535	61.416	85.1934	102.088
117.94	1.85645	8.84277	15.5908	25.0244	40.3604	61.416	85.1934	102.1
118.04	1.85645	8.84082	15.6025	25.0127	40.3486	61.416	85.1934	102.088
118.14	1.85645	8.84668	15.5908	25.0127	40.3604	61.4014	85.1934	102.092
118.24	1.85645	8.84668	15.5908	25.0049	40.3604	61.3965	85.1855	102.098
118.34	1.86035	8.85059	15.5752	25.0049	40.3486	61.3965	85.1855	102.102
118.44	1.85449	8.85645	15.5811	25.0088	40.3525	61.4004	85.1816	102.096
118.54	1.85449	8.85254	15.5811	24.999	40.3467	61.3984	85.1758	102.1
118.64	1.85449	8.85059	15.5693	24.9971	40.3447	61.3984	85.1797	102.098
118.74	1.85059	8.84863	15.5615	24.999	40.3584	61.3945	85.1855	102.102
118.84	1.85645	8.84082	15.5615	25.0088	40.3506	61.3809	85.1895	102.096
118.94	1.85645	8.84277	15.5576	25.0146	40.3428	61.3984	85.1758	102.107
119.04	1.84473	8.84082	15.5615	25.0186	40.3525	61.3906	85.1758	102.104
119.14	1.85254	8.85059	15.5381	25.0127	40.3623	61.3965	85.1602	102.098
119.24	1.88086	8.86523	15.5605	25.0332	40.3564	61.4287	85.1904	102.114
119.34	1.93359	8.95996	15.6406	25.1377	40.4053	61.4775	85.2852	102.182
119.44	2.01367	9.05859	15.7217	25.2041	40.4844	61.5381	85.334	102.252
119.54	2.11426	9.13086	15.7939	25.2461	40.5586	61.5527	85.4111	102.284
119.64	2.1875	9.17285	15.8506	25.2998	40.6016	61.5654	85.4902	102.324
119.74	2.13477	9.70996	15.9443	25.3936	40.6553	61.6465	85.6592	102.445
119.84	1.95801	9.80957	15.999	25.2744	40.8477	61.8574	85.9814	102.723
119.94	1.78906	9.24512	15.1592	27.4043	41.1084	61.9717	88.5059	104.308
120.04	1.60547	8.42285	14.2227	25.4639	39.6377	58.835	86.8955	106.982
120.14	1.38477	7.47754	13.0479	20.8994	36.6357	54.7061	69.4971	89.249
120.24	1.1709	6.38672	11.625	16.6963	33.4941	49.8867	62.8955	75.7627
120.34	0.861328	5.20703	10.2021	16.1035	30.958	46.667	61.8145	72.0215
120.44	0.492188	4.10156	9.63184	16.1143	29.1211	43.0674	56.0459	66.6855
120.54	0.140625	3.87695	8.7793	15.3164	26.7168	39.1895	50.7324	59.1377
120.64	-0.0810547	4.01855	8.17676	14.29	24.7314	36.1182	46.6602	52.8594
120.74	-0.166016	3.9502	7.68164	13.3564	23.0059	33.4883	42.5967	48.6406
120.84	-0.158203	3.71875	7.0127	12.3467	21.1816	30.7539	39.5967	44.5156
120.94	-0.186523	3.43262	6.60547	11.6357	19.8145	28.6963	36.6191	41.2031
121.04	-0.237305	3.17676	6.11426	10.7861	18.6445	26.5762	34.1602	37.8936
121.14	-0.241211	2.93555	5.67871	10.0029	17.2588	24.8105	31.5781	35.1191
121.24	-0.242188	2.69922	5.27246	9.31836	15.9971	22.9482	29.4551	32.2744
121.34	-0.258789	2.51074	4.93848	8.68262	14.8574	21.2764	27.3281	29.7461
121.44	-0.250977	2.33984	4.61426	8.08887	13.835	19.7744	25.4277	27.4922
121.54	-0.236328	2.16699	4.2959	7.52832	12.8564	18.3701	23.6904	25.458
121.64	-0.227539	2.0459	4.00879	7.01465	11.9551	17.0889	22.1045	23.8809
121.74	-0.219727	1.88184	3.7666	6.51367	11.1279	15.8936	20.6689	22.1807
121.84	-0.217773	1.72949	3.50293	6.06348	10.3545	14.8066	19.3486	20.6104
121.94	-0.21582	1.5918	3.25684	5.62988	9.65332	13.8037	18.165	19.1885
122.04	-0.21582	1.46777	3.03223	5.22559	8.96387	12.8828	17.0527	17.8926
122.14	-0.211914	1.35059	2.8291	4.87793	8.33105	12.0029	16.0205	16.7119
122.24	-0.223633	1.24121	2.65625	4.55566	7.76855	11.208	15.0967	15.6406
122.34	-0.219727	1.16113	2.47754	4.23438	7.24512	10.4746	14.2305	14.6123
122.44	-0.198242	1.08887	2.30957	3.93262	6.73047	9.80469	13.4248	13.6738
122.54	-0.21582	0.999023	2.14551	3.65918	6.26074	9.16504	12.6719	12.8311
122.64	-0.21582	0.913086	2.00293	3.40332	5.81152	8.58398	12.0059	12.0254
122.74	-0.208984	0.813477	1.86621	3.16895	5.41699	8.03906	11.3838	11.292
122.84	-0.21582	0.75293	1.73535	2.94043	5.03613	7.57031	10.7988	10.6152
122.94	-0.219727	0.691406	1.6084	2.73926	4.68945	7.1123	10.2559	10
123.04	-0.225586	0.641602	1.49707	2.56055	4.37598	6.70313	9.73242	9.43359
123.14	-0.225586	0.604492	1.37793	2.37793	4.06934	6.31055	9.25684	8.90723
123.24	-0.229492	0.563477	1.28516	2.20801	3.78027	5.94336	8.82227	8.41797
123.34	-0.231445	0.526367	1.18457	2.06934	3.50684	5.61328	8.41406	7.96094
123.44	-0.237305	0.483398	1.08496	1.91895	3.27441	5.31055	8.03223	7.53906
123.54	-0.241211	0.454102	1.00098	1.78809	3.06445	5.0127	7.66992	7.12793
123.64	-0.24707	0.436523	0.926758	1.68066	2.85449	4.75195	7.35547	6.75195
123.74	-0.235352	0.413086	0.866211	1.56152	2.67676	4.48828	7.04688	6.41797
123.84	-0.239258	0.383789	0.805664	1.44922	2.49512	4.26172	6.76953	6.10156
123.94	-0.245117	0.361328	0.748047	1.35645	2.36035	4.04492	6.52344	5.81055
124.04	-0.249023	0.327148	0.686523	1.26855	2.21582	3.86328	6.29004	5.52051
124.14	-0.243164	0.303711	0.625977	1.16895	2.06543	3.66895	6.07617	5.27344
124.24	-0.243164	0.286133	0.584961	1.10059	1.94531	3.49609	5.89258	5.05273
124.34	-0.24707	0.262695	0.540039	1.02051	1.84473	3.35156	5.72266	4.83203
124.44	-0.25293	0.233398	0.504883	0.959961	1.75293	3.21289	5.55273	4.64258
124.54	-0.257813	0.211914	0.47168	0.887695	1.6416	3.07813	5.38281	4.45313
124.64	-0.264648	0.182617	0.428711	0.810547	1.54395	2.95313	5.24707	4.2832
124.74	-0.256836	0.165039	0.40625	0.75293	1.46387	2.83789	5.10547	4.13281
124.84	-0.256836	0.15918	0.375977	0.698242	1.3877	2.74805	4.99219	3.98242
124.94	-0.260742	0.155273	0.366211	0.649414	1.30762	2.6543	4.86914	3.84277
125.04	-0.266602	0.133789	0.344727	0.588867	1.21094	2.56152	4.76172	3.72266
125.14	-0.270508	0.115234	0.31543	0.55957	1.13965	2.47266	4.65039	3.59961
125.24	-0.264648	0.108398	0.305664	0.538086	1.09277	2.39258	4.54297	3.48633
125.34	-0.264648	0.0927734	0.288086	0.508789	1.0498	2.32422	4.44336	3.39258
125.44	-0.268555	0.0830078	0.262695	0.499023	1.01465	2.24805	4.36719	3.29297
125.54	-0.266602	0.0771484	0.226563	0.473633	0.946289	2.17383	4.29297	3.19336
125.64	-0.266602	0.0732422	0.21582	0.450195	0.905273	2.12891	4.21973	3.125
125.74	-0.266602	0.0634766	0.209961	0.427734	0.860352	2.07422	4.13477	3.04004
125.84	-0.266602	0.0537109	0.194336	0.401367	0.825195	2.02441	4.08008	2.95703
125.94	-0.270508	0.0478516	0.176758	0.397461	0.794922	1.96289	4	2.90234
126.04	-0.276367	0.0439453	0.166992	0.368164	0.768555	1.92188	3.93945	2.83398
126.14	-0.276367	0.0341797	0.157227	0.362305	0.745117	1.86133	3.89453	2.78125
126.24	-0.280273	0.0283203	0.147461	0.350586	0.723633	1.8125	3.85156	2.72461
126.34	-0.286133	0.0117188	0.137695	0.329102	0.706055	1.7832	3.80273	2.65234
126.44	-0.290039	0.00488281	0.126953	0.323242	0.696289	1.74219	3.75391	2.60352
126.54	-0.295898	0.000976563	0.108398	0.307617	0.674805	1.71289	3.72266	2.55371
126.64	-0.295898	-0.00488281	0.104492	0.290039	0.668945	1.68262	3.69336	2.49609
126.74	-0.295898	-0.00878906	0.106445	0.280273	0.657227	1.65234	3.65625	2.44141
126.84	-0.299805	-0.0185547	0.0966797	0.262695	0.635742	1.63086	3.64063	2.41211
126.94	-0.305664	-0.0166016	0.0869141	0.257813	0.629883	1.61328	3.61035	2.39453
127.04	-0.293945	-0.0263672	0.0810547	0.243164	0.617188	1.60352	3.58008	2.35742
127.14	-0.293945	-0.0322266	0.0771484	0.24707	0.598633	1.58203	3.57422	2.33398
127.24	-0.293945	-0.0361328	0.0673828	0.241211	0.579102	1.55273	3.55078	2.32422
127.34	-0.293945	-0.0419922	0.0576172	0.249023	0.575195	1.54297	3.5332	2.30664
127.44	-0.297852	-0.0458984	0.0546875	0.239258	0.557617	1.52539	3.49609	2.29492
127.54	-0.303711	-0.0517578	0.0595703	0.233398	0.553711	1.50781	3.49219	2.27344
127.64	-0.303711	-0.0566406	0.0556641	0.229492	0.524414	1.50293	3.4707	2.25977
127.74	-0.295898	-0.0634766	0.0458984	0.211914	0.514648	1.48828	3.45703	2.25586
127.84	-0.300781	-0.0673828	0.0361328	0.219727	0.504883	1.47266	3.44141	2.2334
127.94	-0.307617	-0.0771484	0.0302734	0.213867	0.495117	1.46289	3.43555	2.20703
128.04	-0.307617	-0.0830078	0.0263672	0.209961	0.489258	1.45313	3.42383	2.20313
128.14	-0.307617	-0.0869141	0.0166016	0.211914	0.489258	1.44727	3.41797	2.18164
128.24	-0.295898	-0.0810547	0.0107422	0.208008	0.485352	1.43164	3.40137	2.17578
128.34	-0.295898	-0.0849609	0.0146484	0.197266	0.479492	1.42188	3.39453	2.17188
128.44	-0.307617	-0.0869141	0.00488	0.202148	0.467773	1.41211	3.39063	2.1543
128.54	-0.307617	-0.0966797	-0.00488	0.198242	0.469727	1.40234	3.38477	2.13672
128.64	-0.307617	-0.102539	0.000977	0.180664	0.469727	1.39648	3.38086	2.13281
128.74	-0.311523	-0.102539	0.000977	0.188477	0.464844	1.38379	3.375	2.11914
128.84	-0.317383	-0.0947266	-0.00391	0.182617	0.458008	1.37695	3.35938	2.10352
128.94	-0.317383	-0.104492	-0.0146484	0.178711	0.458008	1.37305	3.35352	2.09766
129.04	-0.305664	-0.102539	-0.00879	0.172852	0.446289	1.36719	3.34961	2.08594
129.14	-0.305664	-0.102539	-0.0126953	0.168945	0.44043	1.36328	3.34375	2.07422
129.24	-0.30957	-0.102539	-0.0224609	0.15918	0.436523	1.35742	3.34375	2.06836
129.34	-0.31543	-0.0957031	-0.0244141	0.15332	0.430664	1.35352	3.33984	2.05176
129.44	-0.31543	-0.106445	-0.0341797	0.149414	0.426758	1.34375	3.32227	2.03711
129.54	-0.31543	-0.112305	-0.0439453	0.143555	0.420898	1.33789	3.31641	2.03711
129.64	-0.31543	-0.116211	-0.0380859	0.151367	0.416992	1.33398	3.3125	2.0332
129.74	-0.31543	-0.125977	-0.0302734	0.141602	0.411133	1.32813	3.30664	2.02734
129.84	-0.319336	-0.124023	-0.0341797	0.143555	0.407227	1.32422	3.30176	2.02734
129.94	-0.325195	-0.112305	-0.0400391	0.138672	0.401367	1.31836	3.2832	2.02344
130.04	-0.325195	-0.116211	-0.0332031	0.12793	0.401367	1.31445	3.2832	2.01758
130.14	-0.325195	-0.12207	-0.0400391	0.12207	0.397461	1.30859	3.27148	2.01367
130.24	-0.313477	-0.125977	-0.0439453	0.129883	0.391602	1.30859	3.26172	1.99609
130.34	-0.313477	-0.124023	-0.0419922	0.124023	0.387695	1.30371	3.25586	1.99219
130.44	-0.317383	-0.12793	-0.0341797	0.12793	0.381836	1.29688	3.25195	1.98633
130.54	-0.323242	-0.12207	-0.0400391	0.12207	0.376953	1.29688	3.24219	1.98242
130.64	-0.31543	-0.125977	-0.0439453	0.118164	0.370117	1.29297	3.23633	1.96875
130.74	-0.323242	-0.131836	-0.0498047	0.124023	0.370117	1.28711	3.23242	1.96875
130.84	-0.323242	-0.136719	-0.0419922	0.124023	0.374023	1.28711	3.21484	1.96484
130.94	-0.31543	-0.131836	-0.0478516	0.120117	0.368164	1.2832	3.21484	1.94727
131.04	-0.319336	-0.135742	-0.0439453	0.12207	0.368164	1.27344	3.21484	1.94727
131.14	-0.325195	-0.133789	-0.0537109	0.129883	0.364258	1.26758	3.21094	1.94727
131.24	-0.325195	-0.137695	-0.0595703	0.124023	0.358398	1.26758	3.20508	1.93945
131.34	-0.329102	-0.131836	-0.0517578	0.120117	0.354492	1.26367	3.20117	1.92383
131.44	-0.334961	-0.131836	-0.0576172	0.114258	0.344727	1.26563	3.19531	1.91797
131.54	-0.334961	-0.12793	-0.0546875	0.117188	0.338867	1.26172	3.19141	1.91797
131.64	-0.334961	-0.133789	-0.0654297	0.110352	0.34668	1.24805	3.18555	1.91309
131.74	-0.334961	-0.137695	-0.0712891	0.110352	0.34082	1.25195	3.18066	1.90625
131.84	-0.334961	-0.131836	-0.0595703	0.12207	0.34082	1.24609	3.17383	1.90625
131.94	-0.334961	-0.135742	-0.0634766	0.118164	0.34082	1.24609	3.17383	1.90625
132.04	-0.334961	-0.141602	-0.0693359	0.112305	0.344727	1.24219	3.17383	1.90234
132.14	-0.323242	-0.145508	-0.0654297	0.108398	0.338867	1.24805	3.16211	1.89648
132.24	-0.334961	-0.151367	-0.0595703	0.114258	0.338867	1.24805	3.15625	1.88477
132.34	-0.323242	-0.151367	-0.0634766	0.114258	0.34668	1.24805	3.15625	1.88477
132.44	-0.327148	-0.155273	-0.0693359	0.110352	0.34082	1.24414	3.15625	1.89258
132.54	-0.325195	-0.161133	-0.0615234	0.108398	0.335938	1.23828	3.15234	1.88672
132.64	-0.325195	-0.15332	-0.0654297	0.102539	0.329102	1.23828	3.14648	1.875
132.74	-0.325195	-0.158203	-0.0595703	0.102539	0.336914	1.23828	3.13477	1.87109
132.84	-0.325195	-0.165039	-0.0634766	0.0986328	0.333008	1.24512	3.14258	1.86523
132.94	-0.325195	-0.15332	-0.0693359	0.104492	0.327148	1.23828	3.125	1.85742
133.04	-0.325195	-0.157227	-0.0615234	0.100586	0.327148	1.23828	3.12109	1.85352
133.14	-0.325195	-0.163086	-0.0673828	0.0947266	0.327148	1.23438	3.12695	1.84766
133.24	-0.325195	-0.163086	-0.0673828	0.102539	0.323242	1.23633	3.11133	1.84766
133.34	-0.325195	-0.155273	-0.0712891	0.0986328	0.329102	1.23242	3.10547	1.84766
133.44	-0.330078	-0.15918	-0.0771484	0.0927734	0.329102	1.22656	3.11719	1.85547
133.54	-0.336914	-0.15332	-0.0693359	0.0927734	0.325195	1.22656	3.11328	1.85547
133.64	-0.325195	-0.15332	-0.0693359	0.0878906	0.319336	1.22656	3.10742	1.85547
133.74	-0.325195	-0.15332	-0.0693359	0.0810547	0.319336	1.23438	3.10352	1.85156
133.84	-0.325195	-0.157227	-0.0625	0.0810547	0.31543	1.22461	3.09766	1.8457
133.94	-0.325195	-0.163086	-0.0693359	0.0810547	0.321289	1.22656	3.09766	1.8457
134.04	-0.325195	-0.163086	-0.0693359	0.0888672	0.321289	1.22656	3.10059	1.8418
134.14	-0.325195	-0.166992	-0.0654297	0.0830078	0.317383	1.22656	3.09375	1.83594
134.24	-0.325195	-0.161133	-0.0712891	0.0830078	0.311523	1.22656	3.08203	1.83594
134.34	-0.325195	-0.161133	-0.0751953	0.0791016	0.31543	1.22656	3.07617	1.84375
134.44	-0.325195	-0.161133	-0.0810547	0.0732422	0.30957	1.23438	3.08398	1.83789
134.54	-0.317383	-0.157227	-0.0693359	0.0810547	0.305664	1.22852	3.08008	1.83789
134.64	-0.317383	-0.163086	-0.0693359	0.0810547	0.299805	1.22852	3.07031	1.83398
134.74	-0.317383	-0.163086	-0.0732422	0.0810547	0.295898	1.22852	3.06445	1.82813
134.84	-0.317383	-0.166992	-0.0791016	0.0888672	0.301758	1.22461	3.06445	1.82813
134.94	-0.305664	-0.172852	-0.0791016	0.0830078	0.301758	1.21875	3.07227	1.83984
135.04	-0.30957	-0.176758	-0.0712891	0.0830078	0.30957	1.21875	3.0625	1.83496
135.14	-0.311523	-0.182617	-0.0712891	0.0830078	0.30957	1.21875	3.05664	1.82813
135.24	-0.305664	-0.182617	-0.0712891	0.0830078	0.304688	1.22266	3.05664	1.83594
135.34	-0.305664	-0.182617	-0.0751953	0.0908203	0.297852	1.2168	3.05273	1.82813
135.44	-0.305664	-0.170898	-0.0693359	0.0908203	0.297852	1.2168	3.04688	1.82813
135.54	-0.305664	-0.170898	-0.0693359	0.0869141	0.293945	1.22363	3.05078	1.82422
135.64	-0.305664	-0.174805	-0.0693359	0.0927734	0.299805	1.2168	3.04492	1.81836
135.74	-0.305664	-0.180664	-0.0732422	0.0927734	0.299805	1.22461	3.04004	1.81836
135.84	-0.305664	-0.180664	-0.0791016	0.0927734	0.299805	1.2207	3.0332	1.81445
135.94	-0.305664	-0.180664	-0.0791016	0.0927734	0.295898	1.21484	3.0332	1.80859
136.04	-0.305664	-0.180664	-0.0712891	0.0888672	0.290039	1.22266	3.04492	1.80859
136.14	-0.305664	-0.185547	-0.0712891	0.0830078	0.290039	1.2168	3.04492	1.80859
136.24	-0.305664	-0.18457	-0.0712891	0.0830078	0.297852	1.21289	3.04492	1.80469
136.34	-0.297852	-0.18457	-0.0595703	0.0830078	0.293945	1.20703	3.04102	1.79883
136.44	-0.297852	-0.188477	-0.0634766	0.0830078	0.288086	1.21484	3.04297	1.79883
136.54	-0.297852	-0.194336	-0.0693359	0.0791016	0.288086	1.20898	3.04297	1.79492
136.64	-0.297852	-0.198242	-0.0615234	0.0732422	0.288086	1.20898	3.03906	1.78906
136.74	-0.297852	-0.204102	-0.0673828	0.0732422	0.28418	1.2168	3.0332	1.78906
136.84	-0.297852	-0.204102	-0.0673828	0.0849609	0.27832	1.21289	3.0332	1.79688
136.94	-0.297852	-0.204102	-0.0595703	0.0810547	0.27832	1.20703	3.04102	1.79297
137.04	-0.297852	-0.192383	-0.0644531	0.0751953	0.290039	1.20313	3.03516	1.78711
137.14	-0.297852	-0.192383	-0.0712891	0.0751953	0.290039	1.20898	3.03516	1.79883
137.24	-0.297852	-0.192383	-0.0712891	0.0712891	0.290039	1.20898	3.03125	1.79492
137.34	-0.292969	-0.192383	-0.0712891	0.0732422	0.286133	1.2168	3.02539	1.78906
137.44	-0.291016	-0.196289	-0.0595703	0.0732422	0.280273	1.21289	3.03711	1.78516
137.54	-0.297852	-0.194336	-0.0595703	0.0732422	0.280273	1.20703	3.0332	1.78711
137.64	-0.297852	-0.194336	-0.0634766	0.0683594	0.280273	1.21387	3.03516	1.78223
137.74	-0.286133	-0.194336	-0.0615234	0.0615234	0.280273	1.20703	3.03516	1.77539
137.84	-0.286133	-0.186523	-0.0615234	0.0615234	0.288086	1.20703	3.03125	1.77539
137.94	-0.286133	-0.188477	-0.0615234	0.0576172	0.28418	1.20703	3.02539	1.77539
138.04	-0.297852	-0.182617	-0.0654297	0.0517578	0.27832	1.21094	3.03711	1.77539
138.14	-0.297852	-0.182617	-0.0712891	0.0517578	0.27832	1.20508	3.0332	1.77148
138.24	-0.297852	-0.174805	-0.0712891	0.0634766	0.274414	1.20508	3.03516	1.76563
138.34	-0.286133	-0.180664	-0.0751953	0.0634766	0.280273	1.20117	3.03516	1.76172
138.44	-0.297852	-0.172852	-0.0693359	0.0634766	0.268555	1.19531	3.03516	1.75586
138.54	-0.297852	-0.172852	-0.0693359	0.0634766	0.275391	1.20703	3.03516	1.75586
138.64	-0.297852	-0.172852	-0.0693359	0.0712891	0.268555	1.20703	3.04297	1.75586
138.74	-0.297852	-0.172852	-0.0732422	0.0712891	0.268555	1.20313	3.03711	1.75586
138.84	-0.297852	-0.176758	-0.0791016	0.0712891	0.268555	1.20508	3.03711	1.75195
138.94	-0.297852	-0.182617	-0.0712891	0.0791016	0.268555	1.19922	3.03711	1.74609
139.04	-0.297852	-0.182617	-0.0751953	0.0615234	0.276367	1.19531	3.04492	1.75781
139.14	-0.297852	-0.182617	-0.0810547	0.0693359	0.270508	1.18945	3.04492	1.75391
139.24	-0.297852	-0.182617	-0.0693359	0.0634766	0.270508	1.19336	3.05664	1.74805
139.34	-0.297852	-0.170898	-0.0693359	0.0634766	0.27832	1.1875	3.05664	1.74414
139.44	-0.286133	-0.186523	-0.0693359	0.0634766	0.274414	1.18359	3.05664	1.73828
139.54	-0.297852	-0.180664	-0.0732422	0.0634766	0.268555	1.18945	3.05176	1.73828
139.64	-0.297852	-0.180664	-0.0673828	0.0595703	0.268555	1.18945	3.04492	1.73438
139.74	-0.297852	-0.180664	-0.0673828	0.0537109	0.268555	1.19727	3.04492	1.7168
[truncated: 1,008 more rows]

## Sheet: Fig. 6c
Time (s)	0µM	0.78µM	1.56µM	3.12µM	6.25µM	12.5µM				X	Y	Req vs C_X	Req vs C_Y
-60.06	0.194336	0.244141	0.195313	0.224609	0.102539	0.342773				7.8e-07	8.3085	7.8e-07	8.8664
-59.96	0.194336	0.244141	0.195313	0.224609	0.102539	0.336914				1.57e-06	11.9516	8.98e-07	9.2347
-59.86	0.194336	0.240234	0.191406	0.220703	0.107422	0.325195				3.12e-06	14.2885	1.02e-06	9.58916
-59.76	0.194336	0.234375	0.185547	0.214844	0.109375	0.336914				6.25e-06	17.292	1.14e-06	9.93057
-59.66	0.194336	0.234375	0.185547	0.214844	0.102539	0.333008				1.25e-05	21.873	1.25e-06	10.2596
-59.56	0.194336	0.234375	0.185547	0.214844	0.102539	0.31543						1.37e-06	10.577
-59.46	0.194336	0.246094	0.185547	0.214844	0.110352	0.327148						1.49e-06	10.8832
-59.36	0.206055	0.246094	0.185547	0.214844	0.110352	0.31543						1.61e-06	11.179
-59.26	0.194336	0.246094	0.185547	0.214844	0.102539	0.31543						1.73e-06	11.4648
-59.16	0.194336	0.242188	0.193359	0.210938	0.102539	0.31543						1.85e-06	11.7411
-59.06	0.19043	0.236328	0.181641	0.216797	0.0986328	0.31543						1.96e-06	12.0084
-58.96	0.18457	0.236328	0.183594	0.216797	0.104492	0.31543						2.08e-06	12.2671
-58.86	0.18457	0.236328	0.183594	0.216797	0.106445	0.311523						2.2e-06	12.5176
-58.76	0.18457	0.236328	0.195313	0.216797	0.0966797	0.305664						2.32e-06	12.7603
-58.66	0.188477	0.236328	0.191406	0.216797	0.0830078	0.305664						2.44e-06	12.9956
-58.56	0.194336	0.236328	0.173828	0.212891	0.0830078	0.30957						2.56e-06	13.2237
-58.46	0.19043	0.232422	0.173828	0.207031	0.0830078	0.311523						2.67e-06	13.4451
-58.36	0.196289	0.226563	0.173828	0.207031	0.0830078	0.305664						2.79e-06	13.6601
-58.26	0.18457	0.226563	0.173828	0.214844	0.0908203	0.300781						2.91e-06	13.8688
-58.16	0.18457	0.234375	0.173828	0.214844	0.0908203	0.293945						3.03e-06	14.0715
-58.06	0.192383	0.234375	0.181641	0.214844	0.0908203	0.293945						3.15e-06	14.2686
-57.96	0.186523	0.234375	0.164063	0.214844	0.0908203	0.286133						3.27e-06	14.4602
-57.86	0.186523	0.234375	0.164063	0.222656	0.0908203	0.286133						3.38e-06	14.6466
-57.76	0.186523	0.229492	0.164063	0.220703	0.102539	0.282227						3.5e-06	14.828
-57.66	0.186523	0.234375	0.175781	0.222656	0.0986328	0.276367						3.62e-06	15.0045
-57.56	0.182617	0.234375	0.175781	0.216797	0.0927734	0.28418						3.74e-06	15.1765
-57.46	0.176758	0.234375	0.175781	0.216797	0.0771484	0.280273						3.86e-06	15.3439
-57.36	0.18457	0.230469	0.175781	0.216797	0.0830078	0.274414						3.98e-06	15.5071
-57.26	0.176758	0.224609	0.170898	0.212891	0.0830078	0.274414						4.09e-06	15.6662
-57.16	0.176758	0.224609	0.164063	0.207031	0.0830078	0.274414						4.21e-06	15.8213
-57.06	0.176758	0.224609	0.164063	0.207031	0.0830078	0.274414						4.33e-06	15.9726
-56.96	0.176758	0.224609	0.164063	0.207031	0.0791016	0.274414						4.45e-06	16.1202
-56.86	0.176758	0.224609	0.164063	0.207031	0.0732422	0.274414						4.57e-06	16.2643
-56.76	0.176758	0.224609	0.160156	0.207031	0.0732422	0.270508						4.69e-06	16.4049
-56.66	0.176758	0.220703	0.154297	0.214844	0.0732422	0.268555						4.81e-06	16.5423
-56.56	0.176758	0.21875	0.158203	0.214844	0.0771484	0.274414						4.92e-06	16.6765
-56.46	0.18457	0.220703	0.171875	0.226563	0.0830078	0.274414						5.04e-06	16.8076
-56.36	0.18457	0.230469	0.166016	0.222656	0.0830078	0.274414						5.16e-06	16.9357
-56.26	0.18457	0.236328	0.166016	0.216797	0.0830078	0.274414						5.28e-06	17.0609
-56.16	0.188477	0.232422	0.158203	0.216797	0.0830078	0.270508						5.4e-06	17.1834
-56.06	0.186523	0.234375	0.146484	0.211914	0.0830078	0.264648						5.52e-06	17.3032
-55.96	0.182617	0.230469	0.146484	0.205078	0.0830078	0.264648						5.63e-06	17.4204
-55.86	0.176758	0.224609	0.146484	0.205078	0.0830078	0.264648						5.75e-06	17.5351
-55.76	0.172852	0.224609	0.154297	0.201172	0.0791016	0.276367						5.87e-06	17.6473
-55.66	0.166992	0.220703	0.146484	0.195313	0.0732422	0.276367						5.99e-06	17.7572
-55.56	0.174805	0.214844	0.146484	0.207031	0.0732422	0.260742						6.11e-06	17.8648
-55.46	0.174805	0.214844	0.142578	0.195313	0.0732422	0.266602						6.23e-06	17.9702
-55.36	0.170898	0.214844	0.136719	0.195313	0.0732422	0.254883						6.34e-06	18.0735
-55.26	0.165039	0.210938	0.136719	0.195313	0.0732422	0.262695						6.46e-06	18.1747
-55.16	0.165039	0.205078	0.136719	0.207031	0.0732422	0.256836						6.58e-06	18.2738
-55.06	0.176758	0.216797	0.132813	0.191406	0.0693359	0.256836						6.7e-06	18.371
-54.96	0.176758	0.216797	0.123047	0.197266	0.0634766	0.260742						6.82e-06	18.4663
-54.86	0.176758	0.212891	0.117188	0.197266	0.0634766	0.266602						6.94e-06	18.5598
-54.76	0.176758	0.207031	0.117188	0.197266	0.0595703	0.266602						7.05e-06	18.6514
-54.66	0.176758	0.207031	0.121094	0.205078	0.0537109	0.262695						7.17e-06	18.7413
-54.56	0.196289	0.203125	0.115234	0.197266	0.0498047	0.256836						7.29e-06	18.8296
-54.46	0.209961	0.197266	0.110352	0.208984	0.0595703	0.25293						7.41e-06	18.9161
-54.36	0.196289	0.212891	0.112305	0.214844	0.0751953	0.24707						7.53e-06	19.0011
-54.26	0.200195	0.224609	0.121094	0.210938	0.0771484	0.250977						7.65e-06	19.0845
-54.16	0.209961	0.224609	0.110352	0.205078	0.0830078	0.260742						7.76e-06	19.1665
-54.06	0.219727	0.220703	0.103516	0.208984	0.0830078	0.24707						7.88e-06	19.2469
-53.96	0.229492	0.21875	0.103516	0.21875	0.0908203	0.254883						8e-06	19.3259
-53.86	0.231445	0.224609	0.0996094	0.229492	0.106445	0.254883						8.12e-06	19.4035
-53.76	0.209961	0.212891	0.09375	0.235352	0.100586	0.266602						8.24e-06	19.4798
-53.66	0.173828	0.178711	0.09375	0.192383	0.0664063	0.266602						8.36e-06	19.5547
-53.56	0.143555	0.138672	0.0742188	0.136719	0.0224609	0.25						8.47e-06	19.6283
-53.46	0.0820313	0.110352	0.0283203	0.0869141	-0.03125	0.197266						8.59e-06	19.7007
-53.36	0.00977	0.0585938	-0.015625	0.0332031	-0.0878906	0.131836						8.71e-06	19.7719
-53.26	-0.0498047	0.0185547	-0.0654297	-0.0185547	-0.133789	0.0839844						8.83e-06	19.8419
-53.16	-0.0820313	-0.0175781	-0.103516	-0.0507813	-0.165039	0.0341797						8.95e-06	19.9107
-53.06	-0.110352	-0.0351563	-0.123047	-0.0751953	-0.185547	0.00391						9.07e-06	19.9783
-52.96	-0.132813	-0.0351563	-0.151367	-0.0976563	-0.223633	-0.0341797						9.19e-06	20.0449
-52.86	-0.157227	-0.0429688	-0.167969	-0.107422	-0.239258	-0.0595703						9.3e-06	20.1104
-52.76	-0.165039	-0.0673828	-0.160156	-0.113281	-0.237305	-0.0742188						9.42e-06	20.1748
-52.66	-0.164063	-0.0859375	-0.15332	-0.0888672	-0.209961	-0.078125						9.54e-06	20.2382
-52.56	-0.125977	-0.0859375	-0.119141	-0.0410156	-0.154297	-0.0576172						9.66e-06	20.3006
-52.46	-0.0605469	-0.0654297	-0.0712891	0.00684	-0.101563	-0.0136719						9.78e-06	20.362
-52.36	-0.0166016	-0.015625	-0.0234375	0.0371094	-0.0732422	0.0283203						9.9e-06	20.4225
-52.26	0.00293	0.0224609	0.00195	0.0585938	-0.0634766	0.0576172						1e-05	20.482
-52.16	0.0234375	0.0429688	0.0175781	0.0683594	-0.0537109	0.0712891						1.01e-05	20.5406
-52.06	0.0400391	0.0585938	0.0439453	0.078125	-0.0400391	0.0878906						1.03e-05	20.5983
-51.96	0.0380859	0.0683594	0.0566406	0.0839844	-0.0126953	0.0986328						1.04e-05	20.6552
-51.86	0.0478516	0.0742188	0.0605469	0.0888672	-0.00684	0.120117						1.05e-05	20.7111
-51.76	0.0576172	0.078125	0.0664063	0.0917969	-0.00293	0.129883						1.06e-05	20.7663
-51.66	0.0634766	0.0839844	0.0703125	0.0976563	0.00293	0.139648						1.07e-05	20.8206
-51.56	0.0673828	0.0878906	0.0878906	0.105469	0.00293	0.149414						1.08e-05	20.8742
-51.46	0.0732422	0.09375	0.09375	0.109375	0.0107422	0.163086						1.1e-05	20.9269
-51.36	0.0732422	0.0976563	0.0976563	0.115234	0.015625	0.174805						1.11e-05	20.9789
-51.26	0.0771484	0.103516	0.103516	0.119141	0.0224609	0.174805						1.12e-05	21.0302
-51.16	0.0917969	0.115234	0.111328	0.125	0.0224609	0.179688						1.13e-05	21.0807
-51.06	0.112305	0.115234	0.12793	0.128906	0.0302734	0.186523						1.14e-05	21.1305
-50.96	0.12793	0.120117	0.138672	0.138672	0.0458984	0.202148						1.16e-05	21.1796
-50.86	0.149414	0.130859	0.148438	0.152344	0.0556641	0.211914						1.17e-05	21.2281
-50.76	0.15918	0.144531	0.158203	0.168945	0.0771484	0.225586						1.18e-05	21.2758
-50.66	0.165039	0.160156	0.167969	0.179688	0.0869141	0.241211						1.19e-05	21.3229
-50.56	0.165039	0.169922	0.189453	0.185547	0.0927734	0.254883						1.2e-05	21.3693
-50.46	0.165039	0.179688	0.191406	0.189453	0.0927734	0.258789						1.21e-05	21.4152
-50.36	0.168945	0.193359	0.185547	0.191406	0.0927734	0.268555						1.23e-05	21.4604
-50.26	0.174805	0.193359	0.173828	0.189453	0.0966797	0.274414						1.24e-05	21.505
-50.16	0.174805	0.197266	0.173828	0.195313	0.110352	0.274414						1.25e-05	21.549
-50.06	0.178711	0.199219	0.177734	0.199219	0.110352	0.279297
-49.96	0.172852	0.197266	0.1875	0.208984	0.110352	0.28125
-49.86	0.172852	0.203125	0.193359	0.214844	0.110352	0.274414
-49.76	0.176758	0.203125	0.193359	0.214844	0.110352	0.270508
-49.66	0.194336	0.203125	0.189453	0.214844	0.118164	0.264648
-49.56	0.182617	0.199219	0.183594	0.222656	0.112305	0.264648
-49.46	0.194336	0.193359	0.183594	0.205078	0.112305	0.260742
-49.36	0.182617	0.193359	0.179688	0.216797	0.108398	0.254883
-49.26	0.178711	0.201172	0.177734	0.205078	0.102539	0.262695
-49.16	0.172852	0.199219	0.179688	0.216797	0.102539	0.260742
-49.06	0.172852	0.205078	0.173828	0.216797	0.114258	0.266602
-48.96	0.172852	0.205078	0.173828	0.212891	0.118164	0.266602
-48.86	0.18457	0.201172	0.173828	0.207031	0.124023	0.266602
-48.76	0.180664	0.195313	0.181641	0.207031	0.120117	0.274414
-48.66	0.174805	0.191406	0.175781	0.214844	0.114258	0.270508
-48.56	0.174805	0.185547	0.175781	0.214844	0.110352	0.264648
-48.46	0.174805	0.185547	0.179688	0.214844	0.104492	0.264648
-48.36	0.174805	0.185547	0.169922	0.214844	0.104492	0.264648
-48.26	0.174805	0.185547	0.175781	0.214844	0.104492	0.264648
-48.16	0.182617	0.185547	0.175781	0.214844	0.104492	0.264648
-48.06	0.178711	0.185547	0.175781	0.214844	0.104492	0.260742
-47.96	0.180664	0.185547	0.175781	0.226563	0.104492	0.266602
-47.86	0.182617	0.189453	0.175781	0.226563	0.112305	0.266602
-47.76	0.182617	0.191406	0.171875	0.226563	0.112305	0.266602
-47.66	0.174805	0.189453	0.166016	0.226563	0.112305	0.262695
-47.56	0.174805	0.195313	0.166016	0.226563	0.112305	0.245117
-47.46	0.182617	0.199219	0.166016	0.222656	0.112305	0.256836
-47.36	0.174805	0.193359	0.162109	0.216797	0.112305	0.245117
-47.26	0.182617	0.197266	0.15625	0.224609	0.112305	0.245117
-47.16	0.182617	0.210938	0.164063	0.224609	0.112305	0.249023
-47.06	0.182617	0.205078	0.164063	0.224609	0.112305	0.250977
-46.96	0.182617	0.205078	0.164063	0.224609	0.112305	0.249023
-46.86	0.178711	0.216797	0.167969	0.224609	0.112305	0.254883
-46.76	0.172852	0.212891	0.173828	0.224609	0.112305	0.250977
-46.66	0.176758	0.21875	0.173828	0.228516	0.112305	0.245117
-46.56	0.182617	0.224609	0.173828	0.234375	0.112305	0.256836
-46.46	0.182617	0.224609	0.173828	0.234375	0.112305	0.256836
-46.36	0.182617	0.224609	0.173828	0.234375	0.108398	0.256836
-46.26	0.182617	0.224609	0.173828	0.246094	0.102539	0.25293
-46.16	0.182617	0.224609	0.173828	0.234375	0.102539	0.24707
-46.06	0.194336	0.224609	0.169922	0.234375	0.102539	0.24707
-45.96	0.194336	0.224609	0.164063	0.242188	0.102539	0.24707
-45.86	0.194336	0.220703	0.164063	0.236328	0.0986328	0.243164
-45.76	0.194336	0.214844	0.164063	0.236328	0.0927734	0.237305
-45.66	0.194336	0.214844	0.175781	0.248047	0.0927734	0.241211
-45.56	0.206055	0.210938	0.175781	0.248047	0.0927734	0.24707
-45.46	0.206055	0.205078	0.175781	0.248047	0.0927734	0.24707
-45.36	0.206055	0.205078	0.175781	0.244141	0.0927734	0.24707
-45.26	0.206055	0.205078	0.175781	0.238281	0.0927734	0.24707
-45.16	0.206055	0.205078	0.175781	0.241211	0.0849609	0.24707
-45.06	0.206055	0.205078	0.175781	0.234375	0.0849609	0.243164
-44.96	0.206055	0.205078	0.175781	0.234375	0.0849609	0.237305
-44.86	0.213867	0.205078	0.175781	0.234375	0.0888672	0.237305
-44.76	0.217773	0.205078	0.171875	0.234375	0.0751953	0.237305
-44.66	0.223633	0.205078	0.166016	0.230469	0.0712891	0.237305
-44.56	0.223633	0.205078	0.166016	0.224609	0.0654297	0.237305
-44.46	0.223633	0.201172	0.161133	0.224609	0.0732422	0.237305
-44.36	0.223633	0.195313	0.154297	0.220703	0.0732422	0.237305
-44.26	0.223633	0.195313	0.154297	0.214844	0.0732422	0.237305
-44.16	0.219727	0.195313	0.154297	0.214844	0.0732422	0.237305
-44.06	0.213867	0.195313	0.154297	0.214844	0.0654297	0.237305
-43.96	0.213867	0.195313	0.166016	0.214844	0.0654297	0.225586
-43.86	0.213867	0.195313	0.154297	0.214844	0.0654297	0.241211
-43.76	0.213867	0.195313	0.166016	0.226563	0.0693359	0.235352
-43.66	0.213867	0.191406	0.166016	0.226563	0.0830078	0.235352
-43.56	0.213867	0.189453	0.154297	0.226563	0.0830078	0.239258
-43.46	0.213867	0.195313	0.170898	0.230469	0.0869141	0.256836
-43.36	0.213867	0.195313	0.177734	0.236328	0.0927734	0.256836
-43.26	0.217773	0.199219	0.177734	0.236328	0.0888672	0.256836
-43.16	0.223633	0.205078	0.177734	0.236328	0.0986328	0.256836
-43.06	0.223633	0.208984	0.177734	0.236328	0.0927734	0.260742
-42.96	0.227539	0.214844	0.189453	0.236328	0.0927734	0.254883
-42.86	0.233398	0.214844	0.195313	0.236328	0.0927734	0.254883
-42.76	0.233398	0.214844	0.195313	0.236328	0.0927734	0.258789
-42.66	0.233398	0.214844	0.195313	0.240234	0.0966797	0.264648
-42.56	0.237305	0.214844	0.195313	0.246094	0.102539	0.268555
-42.46	0.243164	0.214844	0.195313	0.246094	0.102539	0.266602
-42.36	0.243164	0.214844	0.195313	0.246094	0.114258	0.270508
-42.26	0.243164	0.21875	0.199219	0.239258	0.118164	0.276367
-42.16	0.243164	0.216797	0.205078	0.257813	0.124023	0.280273
-42.06	0.243164	0.216797	0.216797	0.257813	0.12793	0.286133
-41.96	0.254883	0.224609	0.220703	0.261719	0.129883	0.298828
-41.86	0.259766	0.224609	0.226563	0.267578	0.124023	0.297852
-41.76	0.266602	0.220703	0.226563	0.271484	0.124023	0.297852
-41.66	0.274414	0.234375	0.230469	0.277344	0.12793	0.297852
-41.56	0.274414	0.238281	0.236328	0.265625	0.133789	0.305664
-41.46	0.274414	0.244141	0.240234	0.265625	0.133789	0.305664
-41.36	0.274414	0.236328	0.253906	0.265625	0.145508	0.305664
-41.26	0.27832	0.236328	0.246094	0.265625	0.151367	0.301758
-41.16	0.28418	0.240234	0.253906	0.269531	0.155273	0.307617
-41.06	0.288086	0.234375	0.253906	0.275391	0.161133	0.311523
-40.96	0.293945	0.239258	0.253906	0.279297	0.166016	0.317383
-40.86	0.293945	0.246094	0.246094	0.285156	0.172852	0.329102
-40.76	0.293945	0.253906	0.253906	0.289063	0.18457	0.334961
-40.66	0.305664	0.269531	0.253906	0.294922	0.188477	0.338867
-40.56	0.30957	0.275391	0.253906	0.298828	0.194336	0.344727
-40.46	0.31543	0.279297	0.257813	0.304688	0.194336	0.348633
-40.36	0.31543	0.285156	0.267578	0.308594	0.198242	0.354492
-40.26	0.31543	0.289063	0.273438	0.319336	0.204102	0.358398
-40.16	0.31543	0.294922	0.273438	0.326172	0.204102	0.368164
-40.06	0.319336	0.294922	0.27832	0.330078	0.204102	0.374023
-39.96	0.325195	0.298828	0.285156	0.335938	0.204102	0.374023
-39.86	0.329102	0.304688	0.285156	0.339844	0.208008	0.374023
-39.76	0.334961	0.308594	0.285156	0.345703	0.206055	0.374023
-39.66	0.334961	0.318359	0.289063	0.345703	0.211914	0.37793
-39.56	0.338867	0.320313	0.294922	0.345703	0.21582	0.383789
-39.46	0.344727	0.318359	0.294922	0.349609	0.22168	0.395508
-39.36	0.344727	0.324219	0.294922	0.347656	0.225586	0.395508
-39.26	0.348633	0.324219	0.294922	0.359375	0.231445	0.395508
-39.16	0.362305	0.329102	0.294922	0.365234	0.243164	0.400391
-39.06	0.362305	0.335938	0.294922	0.361328	0.243164	0.411133
-38.96	0.362305	0.335938	0.298828	0.375	0.243164	0.416992
-38.86	0.362305	0.347656	0.304688	0.375	0.24707	0.416992
-38.76	0.354492	0.351563	0.304688	0.378906	0.25293	0.416992
-38.66	0.354492	0.357422	0.320313	0.384766	0.249023	0.416992
-38.56	0.362305	0.361328	0.326172	0.384766	0.243164	0.416992
-38.46	0.366211	0.375	0.326172	0.384766	0.243164	0.416992
-38.36	0.37207	0.378906	0.330078	0.388672	0.243164	0.416992
-38.26	0.37207	0.384766	0.335938	0.394531	0.243164	0.416992
-38.16	0.383789	0.380859	0.335938	0.394531	0.243164	0.428711
-38.06	0.383789	0.375	0.335938	0.394531	0.243164	0.43457
-37.96	0.383789	0.378906	0.339844	0.394531	0.243164	0.446289
-37.86	0.383789	0.380859	0.345703	0.394531	0.243164	0.446289
-37.76	0.388672	0.375	0.345703	0.394531	0.24707	0.446289
-37.66	0.395508	0.375	0.345703	0.394531	0.249023	0.442383
-37.56	0.395508	0.375	0.345703	0.394531	0.243164	0.436523
-37.46	0.395508	0.378906	0.345703	0.394531	0.243164	0.436523
-37.36	0.395508	0.384766	0.353516	0.394531	0.250977	0.444336
-37.26	0.395508	0.384766	0.353516	0.394531	0.24707	0.436523
-37.16	0.395508	0.384766	0.353516	0.394531	0.241211	0.444336
-37.06	0.40332	0.384766	0.353516	0.390625	0.241211	0.444336
-36.96	0.395508	0.384766	0.353516	0.384766	0.241211	0.44043
-36.86	0.40332	0.396484	0.353516	0.388672	0.237305	0.43457
-36.76	0.40332	0.392578	0.353516	0.390625	0.231445	0.446289
-36.66	0.40332	0.386719	0.345703	0.384766	0.231445	0.446289
-36.56	0.398438	0.386719	0.345703	0.384766	0.243164	0.446289
-36.46	0.40332	0.386719	0.345703	0.384766	0.243164	0.446289
-36.36	0.40332	0.390625	0.345703	0.396484	0.239258	0.446289
-36.26	0.40332	0.384766	0.345703	0.396484	0.233398	0.453125
-36.16	0.40332	0.384766	0.345703	0.396484	0.233398	0.446289
-36.06	0.40332	0.396484	0.345703	0.396484	0.229492	0.446289
-35.96	0.40332	0.392578	0.353516	0.384766	0.223633	0.446289
-35.86	0.40332	0.386719	0.353516	0.380859	0.223633	0.446289
-35.76	0.40332	0.386719	0.357422	0.375	0.223633	0.446289
-35.66	0.40332	0.381836	0.363281	0.375	0.223633	0.446289
-35.56	0.40332	0.375	0.359375	0.375	0.223633	0.446289
-35.46	0.40332	0.375	0.357422	0.375	0.235352	0.446289
-35.36	0.387695	0.375	0.359375	0.375	0.235352	0.442383
-35.26	0.393555	0.375	0.353516	0.371094	0.235352	0.436523
-35.16	0.381836	0.375	0.353516	0.365234	0.235352	0.444336
-35.06	0.397461	0.371094	0.353516	0.365234	0.235352	0.444336
-34.96	0.40332	0.365234	0.353516	0.365234	0.235352	0.444336
-34.86	0.399414	0.365234	0.365234	0.365234	0.235352	0.444336
-34.76	0.393555	0.365234	0.365234	0.361328	0.230469	0.444336
-34.66	0.393555	0.365234	0.365234	0.367188	0.223633	0.44043
-34.56	0.393555	0.373047	0.365234	0.367188	0.223633	0.43457
-34.46	0.393555	0.373047	0.365234	0.363281	0.223633	0.43457
-34.36	0.393555	0.369141	0.365234	0.357422	0.223633	0.43457
-34.26	0.389648	0.363281	0.365234	0.357422	0.231445	0.430664
-34.16	0.383789	0.363281	0.361328	0.357422	0.227539	0.424805
-34.06	0.383789	0.371094	0.355469	0.357422	0.22168	0.424805
-33.96	0.383789	0.365234	0.355469	0.353516	0.22168	0.436523
-33.86	0.379883	0.365234	0.363281	0.335938	0.22168	0.436523
-33.76	0.374023	0.365234	0.363281	0.347656	0.22168	0.424805
-33.66	0.374023	0.365234	0.363281	0.347656	0.233398	0.424805
-33.56	0.370117	0.365234	0.375	0.347656	0.22168	0.420898
-33.46	0.364258	0.365234	0.375	0.347656	0.22168	0.415039
-33.36	0.364258	0.365234	0.375	0.347656	0.22168	0.415039
-33.26	0.364258	0.365234	0.375	0.347656	0.22168	0.415039
-33.16	0.364258	0.376953	0.375	0.347656	0.22168	0.415039
-33.06	0.364258	0.376953	0.375	0.34375	0.229492	0.415039
-32.96	0.360352	0.376953	0.375	0.337891	0.223633	0.415039
-32.86	0.354492	0.376953	0.382813	0.326172	0.211914	0.411133
-32.76	0.354492	0.365234	0.376953	0.337891	0.223633	0.405273
-32.66	0.354492	0.365234	0.376953	0.337891	0.223633	0.405273
-32.56	0.354492	0.365234	0.376953	0.337891	0.223633	0.405273
-32.46	0.354492	0.376953	0.380859	0.333008	0.223633	0.405273
-32.36	0.354492	0.373047	0.375	0.333984	0.219727	0.405273
-32.26	0.350586	0.367188	0.375	0.326172	0.213867	0.401367
-32.16	0.344727	0.355469	0.375	0.326172	0.22168	0.395508
-32.06	0.344727	0.355469	0.375	0.326172	0.22168	0.395508
-31.96	0.344727	0.367188	0.375	0.326172	0.22168	0.395508
-31.86	0.344727	0.367188	0.375	0.330078	0.217773	0.395508
-31.76	0.34082	0.367188	0.375	0.316406	0.223633	0.395508
-31.66	0.334961	0.363281	0.375	0.324219	0.223633	0.395508
-31.56	0.334961	0.357422	0.371094	0.324219	0.223633	0.395508
-31.46	0.334961	0.361328	0.365234	0.324219	0.223633	0.395508
-31.36	0.334961	0.355469	0.365234	0.324219	0.223633	0.395508
-31.26	0.334961	0.355469	0.365234	0.324219	0.223633	0.395508
-31.16	0.334961	0.355469	0.365234	0.324219	0.223633	0.395508
-31.06	0.334961	0.355469	0.365234	0.320313	0.223633	0.395508
-30.96	0.334961	0.355469	0.365234	0.314453	0.223633	0.391602
-30.86	0.334961	0.355469	0.361328	0.314453	0.219727	0.389648
-30.76	0.334961	0.355469	0.359375	0.314453	0.22168	0.391602
-30.66	0.334961	0.355469	0.365234	0.314453	0.22168	0.397461
-30.56	0.319336	0.367188	0.365234	0.314453	0.22168	0.397461
-30.46	0.325195	0.355469	0.373047	0.314453	0.22168	0.385742
-30.36	0.313477	0.355469	0.367188	0.310547	0.22168	0.385742
-30.26	0.325195	0.355469	0.367188	0.304688	0.22168	0.385742
-30.16	0.313477	0.355469	0.367188	0.296875	0.22168	0.385742
-30.06	0.313477	0.355469	0.367188	0.296875	0.233398	0.385742
-29.96	0.313477	0.355469	0.367188	0.296875	0.233398	0.381836
-29.86	0.325195	0.355469	0.367188	0.304688	0.229492	0.375977
-29.76	0.325195	0.355469	0.367188	0.304688	0.223633	0.375977
-29.66	0.325195	0.355469	0.367188	0.304688	0.223633	0.375977
-29.56	0.320313	0.355469	0.370117	0.304688	0.219727	0.375977
-29.46	0.318359	0.355469	0.363281	0.304688	0.213867	0.375977
-29.36	0.325195	0.355469	0.359375	0.304688	0.22168	0.375977
-29.26	0.325195	0.355469	0.353516	0.316406	0.22168	0.375977
-29.16	0.332031	0.367188	0.353516	0.316406	0.22168	0.387695
-29.06	0.325195	0.355469	0.353516	0.316406	0.216797	0.382813
-28.96	0.325195	0.367188	0.353516	0.3125	0.209961	0.364258
-28.86	0.325195	0.371094	0.365234	0.306641	0.209961	0.375977
-28.76	0.325195	0.376953	0.365234	0.306641	0.209961	0.375977
-28.66	0.333008	0.376953	0.361328	0.306641	0.209961	0.375977
-28.56	0.333008	0.376953	0.355469	0.306641	0.22168	0.375977
-28.46	0.333008	0.376953	0.355469	0.306641	0.22168	0.375977
-28.36	0.333008	0.376953	0.355469	0.306641	0.22168	0.375977
-28.26	0.329102	0.376953	0.355469	0.306641	0.22168	0.375977
-28.16	0.323242	0.376953	0.351563	0.302734	0.22168	0.375977
-28.06	0.323242	0.376953	0.345703	0.296875	0.22168	0.375977
-27.96	0.323242	0.376953	0.345703	0.296875	0.22168	0.379883
-27.86	0.323242	0.376953	0.345703	0.296875	0.22168	0.366211
-27.76	0.323242	0.376953	0.353516	0.296875	0.22168	0.374023
-27.66	0.323242	0.376953	0.341797	0.296875	0.22168	0.374023
-27.56	0.323242	0.376953	0.335938	0.304688	0.217773	0.374023
-27.46	0.323242	0.376953	0.335938	0.300781	0.211914	0.374023
-27.36	0.323242	0.376953	0.335938	0.294922	0.21582	0.374023
-27.26	0.323242	0.376953	0.335938	0.294922	0.229492	0.374023
-27.16	0.323242	0.384766	0.335938	0.294922	0.223633	0.374023
-27.06	0.323242	0.376953	0.335938	0.294922	0.223633	0.374023
-26.96	0.31543	0.380859	0.335938	0.294922	0.211914	0.374023
-26.86	0.323242	0.386719	0.335938	0.306641	0.211914	0.370117
-26.76	0.323242	0.386719	0.335938	0.306641	0.223633	0.364258
-26.66	0.323242	0.394531	0.335938	0.291016	0.223633	0.364258
-26.56	0.323242	0.390625	0.324219	0.285156	0.223633	0.364258
-26.46	0.323242	0.388672	0.324219	0.285156	0.223633	0.364258
-26.36	0.319336	0.390625	0.324219	0.296875	0.231445	0.375977
-26.26	0.313477	0.376953	0.324219	0.296875	0.231445	0.37207
-26.16	0.317383	0.380859	0.324219	0.296875	0.231445	0.366211
-26.06	0.323242	0.394531	0.324219	0.300781	0.231445	0.366211
-25.96	0.323242	0.394531	0.324219	0.306641	0.231445	0.366211
-25.86	0.323242	0.394531	0.324219	0.306641	0.231445	0.362305
-25.76	0.323242	0.394531	0.324219	0.306641	0.231445	0.356445
-25.66	0.323242	0.394531	0.320313	0.306641	0.231445	0.356445
-25.56	0.323242	0.402344	0.318359	0.302734	0.231445	0.356445
-25.46	0.323242	0.400391	0.320313	0.296875	0.231445	0.356445
-25.36	0.323242	0.394531	0.314453	0.296875	0.231445	0.356445
-25.26	0.323242	0.394531	0.314453	0.296875	0.231445	0.352539
-25.16	0.323242	0.394531	0.318359	0.296875	0.231445	0.34668
-25.06	0.323242	0.40625	0.335938	0.296875	0.227539	0.34668
-24.96	0.319336	0.394531	0.332031	0.308594	0.22168	0.34668
-24.86	0.313477	0.394531	0.326172	0.303711	0.22168	0.34668
-24.76	0.313477	0.394531	0.326172	0.296875	0.22168	0.342773
-24.66	0.313477	0.394531	0.326172	0.296875	0.217773	0.336914
-24.56	0.313477	0.394531	0.326172	0.296875	0.211914	0.336914
-24.46	0.313477	0.390625	0.326172	0.28125	0.211914	0.336914
-24.36	0.30957	0.384766	0.322266	0.279297	0.211914	0.336914
-24.26	0.303711	0.384766	0.316406	0.296875	0.211914	0.34082
-24.16	0.303711	0.384766	0.316406	0.292969	0.211914	0.334961
-24.06	0.303711	0.384766	0.316406	0.294922	0.211914	0.334961
-23.96	0.303711	0.380859	0.3125	0.294922	0.211914	0.334961
-23.86	0.299805	0.375	0.306641	0.294922	0.208008	0.34668
-23.76	0.297852	0.375	0.306641	0.294922	0.202148	0.341797
-23.66	0.299805	0.375	0.306641	0.294922	0.202148	0.334961
-23.56	0.293945	0.375	0.306641	0.291016	0.202148	0.334961
-23.46	0.293945	0.375	0.306641	0.285156	0.202148	0.334961
-23.36	0.293945	0.375	0.306641	0.285156	0.202148	0.334961
-23.26	0.293945	0.375	0.306641	0.285156	0.202148	0.331055
-23.16	0.290039	0.386719	0.306641	0.28125	0.202148	0.325195
-23.06	0.28418	0.382813	0.301758	0.275391	0.202148	0.325195
-22.96	0.28418	0.376953	0.299805	0.275391	0.202148	0.325195
-22.86	0.28418	0.376953	0.301758	0.275391	0.209961	0.325195
-22.76	0.28418	0.376953	0.294922	0.275391	0.192383	0.321289
-22.66	0.272461	0.373047	0.294922	0.275391	0.192383	0.31543
-22.56	0.266602	0.367188	0.294922	0.275391	0.188477	0.311523
-22.46	0.266602	0.367188	0.294922	0.275391	0.182617	0.305664
-22.36	0.266602	0.362305	0.294922	0.271484	0.178711	0.313477
-22.26	0.274414	0.355469	0.294922	0.265625	0.172852	0.307617
-22.16	0.274414	0.363281	0.291016	0.261719	0.172852	0.307617
-22.06	0.274414	0.363281	0.285156	0.255859	0.172852	0.311523
-21.96	0.274414	0.359375	0.28125	0.267578	0.172852	0.305664
-21.86	0.274414	0.353516	0.279297	0.263672	0.167969	0.301758
-21.76	0.270508	0.353516	0.289063	0.246094	0.161133	0.295898
-21.66	0.264648	0.353516	0.275391	0.246094	0.161133	0.295898
-21.56	0.259766	0.361328	0.275391	0.246094	0.172852	0.295898
-21.46	0.25293	0.339844	0.279297	0.257813	0.168945	0.291992
-21.36	0.260742	0.341797	0.273438	0.246094	0.163086	0.297852
-21.26	0.243164	0.332031	0.273438	0.242188	0.15918	0.292969
-21.16	0.254883	0.326172	0.28125	0.236328	0.15332	0.286133
-21.06	0.254883	0.322266	0.275391	0.231445	0.15332	0.286133
-20.96	0.250977	0.316406	0.275391	0.224609	0.15332	0.286133
-20.86	0.245117	0.3125	0.271484	0.224609	0.157227	0.286133
-20.76	0.245117	0.306641	0.265625	0.224609	0.151367	0.282227
-20.66	0.245117	0.306641	0.261719	0.224609	0.147461	0.272461
-20.56	0.245117	0.301758	0.255859	0.220703	0.141602	0.266602
-20.46	0.249023	0.294922	0.255859	0.214844	0.137695	0.266602
-20.36	0.243164	0.294922	0.259766	0.210938	0.131836	0.274414
-20.26	0.243164	0.298828	0.253906	0.205078	0.12793	0.270508
-20.16	0.239258	0.289063	0.249023	0.201172	0.118164	0.260742
-20.06	0.233398	0.283203	0.242188	0.195313	0.120117	0.24707
-19.96	0.233398	0.279297	0.25	0.191406	0.114258	0.243164
-19.86	0.229492	0.273438	0.244141	0.185547	0.114258	0.241211
-19.76	0.223633	0.269531	0.244141	0.181641	0.109375	0.235352
-19.66	0.219727	0.259766	0.240234	0.171875	0.0986328	0.231445
-19.56	0.213867	0.253906	0.230469	0.166016	0.100586	0.225586
-19.46	0.209961	0.253906	0.224609	0.162109	0.0966797	0.22168
-19.36	0.204102	0.25	0.220703	0.152344	0.0908203	0.21582
-19.26	0.199219	0.244141	0.210938	0.146484	0.0908203	0.21582
-19.16	0.200195	0.240234	0.205078	0.146484	0.0986328	0.210938
-19.06	0.194336	0.229492	0.201172	0.146484	0.0888672	0.204102
-18.96	0.19043	0.222656	0.191406	0.141602	0.0830078	0.211914
-18.86	0.18457	0.21875	0.185547	0.134766	0.0751953	0.202148
-18.76	0.18457	0.208984	0.185547	0.130859	0.0634766	0.196289
-18.66	0.188477	0.199219	0.181641	0.125	0.0595703	0.188477
-18.56	0.182617	0.193359	0.1875	0.121094	0.0488281	0.176758
-18.46	0.182617	0.189453	0.182617	0.123047	0.0537109	0.172852
-18.36	0.178711	0.183594	0.171875	0.113281	0.0498047	0.163086
-18.26	0.172852	0.179688	0.166016	0.107422	0.0400391	0.15332
-18.16	0.168945	0.169922	0.162109	0.103516	0.0302734	0.147461
-18.06	0.163086	0.160156	0.160156	0.0976563	0.0244141	0.142578
-17.96	0.15918	0.150391	0.154297	0.09375	0.0283203	0.131836
-17.86	0.149414	0.151367	0.150391	0.0761719	0.0185547	0.12207
-17.76	0.143555	0.144531	0.140625	0.0878906	0.00879	0.116211
-17.66	0.151367	0.140625	0.134766	0.0839844	-0.000977	0.112305
-17.56	0.145508	0.134766	0.130859	0.0732422	0.00488	0.102539
-17.46	0.140625	0.130859	0.125	0.0507813	0	0.0966797
-17.36	0.129883	0.125	0.121094	0.0566406	-0.0107422	0.0927734
-17.26	0.124023	0.121094	0.115234	0.0449219	-0.00879	0.0830078
-17.16	0.120117	0.111328	0.110352	0.0410156	-0.0126953	0.0771484
-17.06	0.12207	0.105469	0.115234	0.0429688	-0.0185547	0.0771484
-16.96	0.116211	0.101563	0.0996094	0.0371094	-0.00684	0.0771484
-16.86	0.112305	0.0957031	0.0898438	0.0332031	-0.00684	0.0732422
-16.76	0.102539	0.0957031	0.0839844	0.0273438	-0.0107422	0.0673828
-16.66	0.100586	0.0917969	0.0800781	0.03125	-0.0166016	0.0673828
-16.56	0.0947266	0.0859375	0.0742188	0.0253906	-0.0205078	0.0507813
-16.46	0.0908203	0.0859375	0.0859375	0.0253906	-0.0224609	0.0400391
-16.36	0.0849609	0.0859375	0.0703125	0.0253906	-0.0283203	0.0341797
-16.26	0.0849609	0.0859375	0.0644531	0.0214844	-0.0166016	0.0302734
-16.16	0.0800781	0.0859375	0.0605469	0.015625	-0.0205078	0.0205078
-16.06	0.0732422	0.0820313	0.0664063	0.0117188	-0.0302734	0.0146484
-15.96	0.0693359	0.0761719	0.0625	0.00586	-0.0361328	0.0107422
-15.86	0.0634766	0.0761719	0.0566406	0.00586	-0.0400391	0.00488
-15.76	0.0595703	0.0712891	0.0527344	0.000977	-0.0380859	0.00488
-15.66	0.0498047	0.0527344	0.046875	-0.00586	-0.0380859	0.00488
-15.56	0.0400391	0.0488281	0.0419922	-0.00586	-0.0380859	0.00488
-15.46	0.0341797	0.0429688	0.0351563	-0.00586	-0.0429688	-0.00293
-15.36	0.0302734	0.0507813	0.0351563	-0.00586	-0.0498047	-0.00293
-15.26	0.0205078	0.0410156	0.03125	-0.00977	-0.0498047	-0.00684
-15.16	0.0146484	0.0351563	0.0214844	-0.015625	-0.0380859	-0.00879
-15.06	0.0107422	0.0351563	0.015625	-0.015625	-0.0380859	-0.00293
-14.96	0	0.0234375	0.015625	-0.00391	-0.0332031	-0.00293
-14.86	-0.00684	0.03125	0.015625	-0.00781	-0.0263672	-0.00293
-14.76	-0.00684	0.0136719	0.015625	-0.0136719	-0.03125	-0.00684
-14.66	-0.00684	0.0136719	0.015625	-0.0136719	-0.0380859	-0.0244141
-14.56	-0.00684	0.0136719	0.015625	-0.0136719	-0.0380859	-0.0126953
-14.46	-0.00684	0.00977	0.0117188	-0.0175781	-0.0380859	-0.0244141
-14.36	-0.00684	0.00391	0.00586	-0.0234375	-0.0380859	-0.0244141
-14.26	-0.00684	0.00391	0.00586	-0.0234375	-0.0263672	-0.0205078
-14.16	0.00488	0	0.00977	-0.0234375	-0.0263672	-0.0185547
-14.06	0.00488	-0.00586	0.00391	-0.0234375	-0.0263672	-0.0244141
-13.96	0.00488	-0.00977	0.00391	-0.0234375	-0.0263672	-0.0126953
-13.86	0.00488	-0.015625	0.00391	-0.0234375	-0.0263672	-0.0126953
-13.76	0.00488	-0.015625	0.00391	-0.0234375	-0.0302734	-0.0244141
-13.66	0.00488	-0.015625	0.00391	-0.0234375	-0.0322266	-0.0244141
-13.56	0.00488	-0.015625	0	-0.0234375	-0.0263672	-0.0244141
-13.46	0.00488	-0.015625	-0.00586	-0.015625	-0.0263672	-0.0244141
-13.36	0.00488	-0.015625	-0.00586	-0.015625	-0.0263672	-0.0244141
-13.26	0.00879	-0.015625	-0.00586	-0.015625	-0.0214844	-0.0244141
-13.16	0.00293	-0.015625	-0.00586	-0.015625	-0.0195313	-0.0244141
-13.06	0.00293	-0.015625	-0.00586	-0.015625	-0.0214844	-0.0244141
-12.96	0.00293	-0.015625	-0.00586	-0.015625	-0.0146484	-0.0205078
-12.86	0.00293	-0.00391	-0.00586	-0.015625	-0.0146484	-0.0146484
-12.76	-0.00488	-0.00391	-0.00586	-0.015625	-0.0146484	-0.0146484
-12.66	-0.00488	-0.00391	-0.00586	-0.015625	-0.00684	-0.0146484
-12.56	-0.00488	-0.00391	-0.00586	-0.015625	-0.00684	-0.0146484
-12.46	-0.00488	-0.00391	-0.00586	-0.015625	-0.00684	-0.0107422
-12.36	-0.00488	-0.015625	-0.00586	-0.015625	-0.00684	-0.00879
-12.26	-0.00488	-0.00391	-0.00586	-0.015625	-0.00684	-0.0146484
-12.16	-0.00488	-0.00391	-0.00586	-0.0195313	-0.00684	-0.0146484
-12.06	-0.00488	-0.00391	-0.00586	-0.0214844	-0.00684	-0.0107422
-11.96	0.00293	-0.00391	-0.00586	-0.00391	0.00879	-0.00488
-11.86	0.00293	-0.00879	-0.00586	-0.00391	0.0146484	-0.00488
-11.76	0.00293	-0.015625	-0.00977	-0.00391	0.0146484	-0.00488
-11.66	-0.000977	-0.015625	-0.0117188	-0.00391	0.0146484	-0.00488
-11.56	-0.00684	-0.015625	-0.00977	-0.00391	0.0146484	-0.00488
-11.46	-0.00684	-0.015625	-0.015625	-0.00391	0.0146484	-0.0126953
-11.36	-0.00684	-0.015625	-0.0234375	0.00391	0.00293	-0.0126953
-11.26	-0.00684	-0.015625	-0.0195313	0.00391	0.00293	-0.0126953
-11.16	-0.0146484	-0.0273438	-0.0136719	0.00391	0.00293	-0.0126953
-11.06	-0.00684	-0.015625	-0.0136719	0.00391	0.00293	-0.00879
-10.96	-0.00684	-0.015625	-0.0136719	0.00391	0.00293	-0.00293
-10.86	-0.00293	-0.015625	-0.0136719	0.00391	0.00293	-0.00293
-10.76	0.00293	-0.015625	-0.0136719	0.00391	0.00293	-0.00293
-10.66	-0.00488	-0.0273438	-0.0136719	0.00391	-0.000977	0.000977
-10.56	-0.00488	-0.015625	-0.00586	0.00391	-0.00684	-0.00488
-10.46	-0.00488	-0.015625	-0.00586	0.00391	-0.00684	-0.00488
-10.36	-0.00488	-0.015625	-0.00586	0.00391	0.00488	-0.00488
-10.26	-0.00488	-0.015625	-0.00586	0.015625	-0.00684	-0.00488
-10.16	0.00293	-0.015625	-0.00586	0.015625	-0.00684	-0.00488
-10.06	0.00293	-0.015625	-0.00586	0.0117188	-0.00684	-0.00488
-9.96	0.00293	-0.015625	-0.0136719	0.00586	0.00488	-0.00488
-9.86	0.00684	-0.015625	-0.00977	0.00586	0.00488	-0.00488
-9.76	0.00879	-0.015625	-0.00391	0.00977	0.00488	-0.00488
-9.66	0.00684	-0.0107422	-0.00391	0.015625	0.00488	-0.00488
-9.56	0.0126953	-0.00391	-0.00391	0.0117188	0.00488	-0.00488
-9.46	0.0126953	-0.00879	-0.00391	0.00586	0.0126953	-0.00488
-9.36	0.00879	-0.015625	0	0.00586	0.0126953	-0.00488
-9.26	0.00293	-0.015625	0.00195	0.00977	0.0126953	-0.00488
-9.16	0.00293	-0.015625	0	0.015625	0.0126953	0.00684
-9.06	0.00293	-0.015625	0.00586	0.015625	0.0126953	-0.00879
-8.96	0.00293	-0.015625	0.00586	0.015625	0.0126953	-0.00293
-8.86	0.00293	-0.015625	0.00586	0.0117188	0.0126953	-0.00293
-8.76	0.00293	-0.015625	0.00586	0.00977	0.0244141	-0.00293
-8.66	-0.00488	-0.015625	0.00586	0.0117188	0.0244141	-0.00293
-8.56	-0.00488	-0.015625	0.00586	0.00586	0.0126953	-0.00293
-8.46	-0.00488	-0.0107422	0.00586	0.00586	0.0126953	0.00488
-8.36	-0.00488	-0.00391	0.00586	0.00586	0.0244141	0.00488
-8.26	-0.00488	-0.00391	-0.00586	0.00586	0.0126953	0.00488
-8.16	-0.00488	-0.00391	0.00586	0.0175781	0.0126953	0.00488
-8.06	-0.00488	-0.00391	-0.00586	0.0175781	0.0126953	0.00488
-7.96	-0.000977	-0.00391	0.00586	0.0175781	0.0126953	0.000977
-7.86	0.000977	-0.00391	-0.00586	0.0175781	0.0126953	-0.00488
-7.76	-0.00488	-0.00391	-0.00195	0.0214844	0.0126953	0.0107422
-7.66	-0.00488	0	0	0.015625	0.0126953	0.0166016
-7.56	-0.00488	0.00586	-0.00586	0.015625	0.0126953	0.0166016
-7.46	-0.00488	0.0175781	-0.00586	0.015625	0.0126953	0.0166016
-7.36	-0.000977	0.0136719	-0.00586	0.015625	0.0126953	0.0166016
-7.26	0.00488	0.00781	-0.00195	0.015625	0.0126953	0.0166016
-7.16	-0.00684	0.0117188	0.00391	0.015625	0.0126953	0.0126953
-7.06	-0.00684	0.0136719	0.00391	0.015625	0.0126953	0.00684
-6.96	-0.00684	0.00781	0.00391	0.015625	0.0126953	0.0107422
-6.86	-0.00684	0.00781	0.00391	0.015625	0.0126953	0.0166016
-6.76	-0.00684	0.015625	0.00391	0.015625	0.0126953	0.0166016
-6.66	-0.00195	0.015625	0.00391	0.0234375	0.0126953	0.0244141
-6.56	0	0.015625	0.00391	0.0175781	0.0126953	0.0205078
-6.46	0.00488	0.015625	0.00391	0.0175781	0.0126953	0.0146484
-6.36	0.00488	0.015625	0.00781	0.0175781	0.0126953	0.0146484
-6.26	0.00977	0.015625	0.0136719	0.0175781	0.0126953	0.0185547
-6.16	0.0166016	0.015625	0.0136719	0.0175781	0.0126953	0.0244141
-6.06	0.0166016	0.0273438	0.0136719	0.00586	0.0126953	0.0361328
-5.96	0.0166016	0.03125	0.0136719	0.00586	0.0126953	0.0322266
-5.86	0.0166016	0.0371094	0.0136719	0.00586	0.0126953	0.0263672
-5.76	0.00488	0.0449219	0.0136719	0.00195	0.0126953	0.0263672
-5.66	0.00488	0.0449219	0.0136719	-0.00391	0.00488	0.0263672
-5.56	0.00879	0.0449219	0.0136719	-0.00391	0.00488	0.0263672
-5.46	0.0146484	0.0449219	0.0136719	-0.00391	0.00488	0.0341797
-5.36	0.0107422	0.0449219	0.0136719	-0.00391	0.00488	0.0341797
-5.26	0.00488	0.0410156	0.00977	-0.00391	0.0126953	0.0341797
-5.16	0.00488	0.0351563	0.00391	-0.00781	0.00781	0.0419922
-5.06	0.00488	0.046875	0.0117188	-0.0185547	0.000977	0.0361328
-4.96	0	0.046875	0.00586	-0.0205078	0.000977	0.0361328
-4.86	-0.00684	0.0419922	0.00586	-0.0185547	0.000977	0.0361328
-4.76	-0.00684	0.0351563	0.00586	-0.0253906	0.000977	0.0361328
-4.66	-0.00195	0.0351563	0.00586	-0.0253906	0.000977	0.0361328
-4.56	0.00488	0.0351563	-0.00586	-0.0136719	0.000977	0.0361328
-4.46	0.00488	0.0351563	-0.00586	-0.0292969	0.000977	0.0361328
-4.36	-0.00781	0.03125	-0.00586	-0.0351563	-0.00684	0.0322266
-4.26	-0.0146484	0.0136719	-0.0175781	-0.0429688	-0.00684	0.0263672
-4.16	-0.0146484	0.0136719	-0.0234375	-0.046875	-0.00684	0.0224609
-4.06	-0.0146484	0.0253906	-0.0273438	-0.0527344	-0.0107422	0.0166016
-3.96	-0.0263672	0.0253906	-0.0332031	-0.0527344	-0.0166016	0.0166016
-3.86	-0.0263672	0.0253906	-0.0332031	-0.0566406	-0.0283203	0.0166016
-3.76	-0.0146484	0.0253906	-0.0332031	-0.0546875	-0.0283203	0.0283203
-3.66	-0.0146484	0.0253906	-0.0449219	-0.0664063	-0.0283203	0.0283203
-3.56	-0.0185547	0.0332031	-0.0488281	-0.0644531	-0.0283203	0.0361328
-3.46	-0.0244141	0.0292969	-0.0546875	-0.0644531	-0.0361328	0.0234375
-3.36	-0.0283203	0.0195313	-0.0546875	-0.0761719	-0.0322266	0.0214844
-3.26	-0.0341797	0.0136719	-0.0546875	-0.0820313	-0.0458984	0.0283203
-3.16	-0.0341797	0.00977	-0.0585938	-0.0820313	-0.0380859	0.0283203
-3.06	-0.0341797	0.0117188	-0.0644531	-0.0859375	-0.0380859	0.0234375
-2.96	-0.0498047	0.00977	-0.0644531	-0.103516	-0.0380859	0.0166016
-2.86	-0.0556641	0.0117188	-0.0644531	-0.0917969	-0.0380859	0.0126953
-2.76	-0.0595703	0.00586	-0.0683594	-0.107422	-0.0419922	0.00684
-2.66	-0.0576172	0.00586	-0.0859375	-0.129883	-0.0556641	-0.00879
-2.56	-0.0673828	0.00195	-0.0908203	-0.136719	-0.0673828	0.000977
-2.46	-0.0888672	-0.0195313	-0.101563	-0.148438	-0.0791016	-0.0166016
-2.36	-0.0869141	-0.0292969	-0.115234	-0.162109	-0.0888672	-0.0185547
-2.26	-0.117188	-0.0478516	-0.142578	-0.189453	-0.0996094	-0.0322266
-2.16	-0.143555	-0.0742188	-0.158203	-0.195313	-0.118164	-0.0488281
-2.06	-0.178711	-0.101563	-0.18457	-0.22168	-0.139648	-0.0751953
-1.96	-0.205078	-0.137695	-0.212891	-0.246094	-0.162109	-0.0966797
-1.86	-0.197266	-0.160156	-0.236328	-0.259766	-0.178711	-0.130859
-1.76	-0.21582	-0.165039	-0.246094	-0.264648	-0.193359	-0.189453
-1.66	-0.189453	-0.145508	-0.227539	-0.249023	-0.183594	-0.217773
-1.56	-0.158203	-0.118164	-0.192383	-0.231445	-0.158203	-0.195313
-1.46	-0.134766	-0.0917969	-0.163086	-0.19043	-0.143555	-0.171875
-1.36	-0.113281	-0.0673828	-0.141602	-0.149414	-0.123047	-0.126953
-1.26	-0.103516	-0.0478516	-0.116211	-0.128906	-0.136719	-0.115234
-1.16	-0.0839844	-0.0205078	-0.0966797	-0.12793	-0.145508	-0.119141
-1.06	-0.0712891	-0.00684	-0.0898438	-0.134766	-0.150391	-0.114258
-0.959999	-0.0625	0.0195313	-0.0849609	-0.155273	-0.138672	-0.115234
-0.860001	-0.0371094	0.00879	-0.0898438	-0.12793	-0.116211	-0.119141
-0.760002	0.0400391	0.0498047	-0.0419922	-0.0605469	-0.0585938	-0.0869141
-0.66	0.0859375	0.0888672	0.0214844	-0.0517578	-0.0117188	-0.00977
-0.560001	0.0244141	0.0517578	0.0107422	-0.0830078	-0.0488281	0.00391
-0.459999	-0.0175781	0.015625	-0.0341797	-0.140625	-0.113281	-0.0527344
-0.360001	-0.0546875	-0.0341797	-0.0800781	-0.178711	-0.129883	-0.107422
-0.260002	-0.0664063	-0.0693359	-0.108398	-0.165039	-0.12793	-0.140625
-0.16	-0.0585938	-0.110352	-0.110352	-0.0644531	-0.0917969	-0.146484
-0.0600014	-0.164063	-0.132813	-0.126953	-0.242188	-0.186523	-0.0908203
0.0400009	0.485352	0.0458984	-0.212891	0.34668	-2.89551	-0.256836
0.139999	1.81152	3.00098	2.20996	-3.24707	-1.56445	-0.0390625
0.239998	2.44824	5.65723	5.91016	13.1963	17.4307	14.4473
0.34	2.39648	8.24023	9.55566	17.21	19.9531	20.29
0.439999	2.05273	8.52344	11.1572	14.6816	16.9834	18.6025
0.540001	2.12109	9.41699	11.9111	14.1816	16.6494	19.8428
0.639999	3.00195	9.79297	12.959	14.6875	17.1543	20.9053
0.739998	3.30176	10.7529	13.6348	15.8848	18.4111	21.5879
0.839996	3.42383	11.165	14.0156	16.3506	18.9277	22.542
0.940002	3.72363	11.3613	14.5947	16.9922	19.5928	23.0928
1.04	3.79395	11.7637	14.8789	17.127	19.7588	23.7705
1.14	3.96777	11.8984	15.3086	17.5869	20.1973	23.9561
1.24	4.125	12.123	15.3184	17.5859	20.2139	24.4551
1.34	4.22168	12.292	15.5332	17.7969	20.4521	24.5225
1.44	4.30273	12.4395	15.7217	17.9727	20.6436	24.8135
1.54	4.35938	12.5479	15.8691	18.1201	20.7852	25.0234
1.64	4.40137	12.6113	15.9668	18.2412	20.8955	25.1865
1.74	4.4541	12.6572	16.0537	18.3301	21.0117	25.3252
1.84	4.48633	12.6992	16.1328	18.4004	21.083	25.4619
1.94	4.50488	12.7422	16.1816	18.4502	21.1611	25.5654
2.04	4.50488	12.7637	16.2344	18.4912	21.1963	25.6357
2.14	4.53613	12.7773	16.2734	18.5098	21.25	25.709
2.24	4.53516	12.7881	16.2949	18.5313	21.3057	25.7432
2.34	4.53027	12.7998	16.3301	18.5527	21.3271	25.7666
2.44	4.5166	12.8379	16.3516	18.5762	21.3252	25.7852
2.54	4.52246	12.833	16.3828	18.5947	21.3516	25.8076
2.64	4.53418	12.8389	16.3916	18.6074	21.3682	25.8262
2.74	4.53906	12.8574	16.4043	18.6289	21.3838	25.8408
2.84	4.5498	12.8613	16.416	18.6279	21.3828	25.8652
2.94	4.55566	12.8438	16.4346	18.6582	21.3857	25.8965
3.04	4.55566	12.8633	16.4355	18.6523	21.3838	25.9268
3.14	4.55566	12.8672	16.4355	18.6572	21.4102	25.9414
3.24	4.55566	12.877	16.458	18.6797	21.4229	25.9424
3.34	4.55957	12.8682	16.457	18.6934	21.4219	25.959
3.44	4.56934	12.8711	16.459	18.6934	21.4346	25.9912
3.54	4.5752	12.8691	16.4648	18.7178	21.4561	26.0156
3.64	4.5752	12.8711	16.4717	18.7246	21.4746	26.0234
3.74	4.56348	12.8691	16.4844	18.7285	21.4854	26.0439
3.84	4.56348	12.8789	16.4922	18.7354	21.4912	26.0518
3.94	4.56348	12.8887	16.4922	18.7363	21.5039	26.0605
4.04	4.56348	12.8867	16.5049	18.7461	21.5146	26.0693
4.14	4.5752	12.8906	16.502	18.7646	21.5244	26.0723
4.24	4.5791	12.8887	16.5137	18.7734	21.5352	26.0811
4.34	4.58496	12.8877	16.5176	18.7852	21.542	26.0977
4.44	4.58105	12.8945	16.5322	18.7891	21.5459	26.1123
4.54	4.5791	12.8984	16.5449	18.7998	21.5566	26.1162
4.64	4.58496	12.9004	16.5566	18.7949	21.5713	26.127
4.74	4.58496	12.9102	16.5742	18.8066	21.5752	26.126
4.84	4.59668	12.9043	16.5713	18.8125	21.5811	26.1289
4.94	4.59668	12.9082	16.584	18.8096	21.5898	26.1357
5.04	4.60449	12.918	16.584	18.8164	21.5947	26.1318
5.14	4.60449	12.9277	16.5918	18.8242	21.6123	26.1328
5.24	4.60449	12.9336	16.5928	18.8242	21.6094	26.1338
5.34	4.61621	12.9375	16.5977	18.833	21.6104	26.126
5.44	4.61621	12.9355	16.5918	18.8301	21.6221	26.1357
5.54	4.61621	12.9287	16.6035	18.8359	21.6221	26.1348
5.64	4.61621	12.9395	16.6074	18.832	21.6143	26.1396
5.74	4.62402	12.9414	16.6143	18.8438	21.6211	26.1416
5.84	4.62402	12.9473	16.623	18.8398	21.6182	26.1387
5.94	4.62402	12.9512	16.6191	18.8389	21.6162	26.1377
6.04	4.62402	12.9492	16.6211	18.834	21.6104	26.1475
6.14	4.63574	12.9551	16.6289	18.8457	21.6104	26.1543
6.24	4.63574	12.959	16.627	18.8418	21.6143	26.1592
6.34	4.63574	12.9531	16.6338	18.8496	21.6094	26.165
6.44	4.63574	12.957	16.6387	18.8447	21.6221	26.1611
6.54	4.63574	12.9629	16.6445	18.8496	21.626	26.1621
6.64	4.63574	12.959	16.6523	18.8438	21.6318	26.167
6.74	4.63574	12.9648	16.6602	18.8438	21.6328	26.1846
6.84	4.64355	12.958	16.6592	18.8447	21.626	26.1934
6.94	4.64355	12.9648	16.6504	18.8613	21.6318	26.1943
7.04	4.64355	12.9648	16.6523	18.8633	21.6357	26.2021
7.14	4.64355	12.9609	16.6602	18.8594	21.6299	26.2061
7.24	4.64355	12.9707	16.6582	18.8652	21.6416	26.2207
7.34	4.64355	12.9766	16.6602	18.8691	21.6348	26.2197
7.44	4.65527	12.9805	16.6514	18.8672	21.6416	26.2256
7.54	4.65527	12.9863	16.6641	18.8701	21.6377	26.2334
7.64	4.65527	12.9746	16.668	18.8652	21.6357	26.2295
7.74	4.65527	12.9785	16.6699	18.8691	21.6494	26.2324
7.84	4.65527	12.9844	16.668	18.8633	21.6455	26.2373
7.94	4.65527	12.9805	16.6699	18.8594	21.6523	26.2432
8.04	4.65527	12.9863	16.6719	18.8623	21.6611	26.2471
8.14	4.65527	12.9785	16.6689	18.8594	21.6572	26.2422
8.24	4.66309	12.9844	16.668	18.8652	21.6592	26.2588
8.34	4.66309	12.9883	16.6699	18.8691	21.6719	26.2725
8.44	4.66309	12.9941	16.668	18.8633	21.6768	26.2686
8.54	4.6748	12.9941	16.6738	18.876	21.6826	26.2637
8.64	4.6748	12.998	16.6777	18.8691	21.6787	26.2725
8.74	4.6748	13.0039	16.668	18.875	21.665	26.2842
8.84	4.6748	12.9961	16.6592	18.8789	21.6709	26.2842
8.94	4.6709	13.0039	16.6621	18.8691	21.667	26.293
9.04	4.66895	13.0088	16.6699	18.875	21.6699	26.3018
9.14	4.6709	13.0078	16.6719	18.8789	21.667	26.3037
9.24	4.66504	12.9961	16.6797	18.8779	21.6807	26.3037
9.34	4.67676	13	16.6777	18.8848	21.6885	26.3115
9.44	4.67676	13.0059	16.6807	18.8809	21.6846	26.3242
9.54	4.67676	12.9941	16.668	18.8828	21.6914	26.333
9.64	4.67676	12.998	16.6699	18.8945	21.7002	26.3291
9.74	4.67676	13.0039	16.6602	18.8994	21.7197	26.3232
9.84	4.68066	13.0039	16.6621	18.9023	21.7158	26.3242
9.94	4.68262	13.0039	16.6777	18.9004	21.7256	26.3291
10.04	4.67676	13.0039	16.668	18.8906	21.7324	26.3232
10.14	4.67676	13	16.6699	18.9043	21.7256	26.3311
10.24	4.67676	13.0059	16.6689	18.9004	21.7275	26.3252
10.34	4.67676	13.0059	16.6719	18.8984	21.7217	26.3213
10.44	4.68066	12.9941	16.6797	18.9014	21.7256	26.3223
10.54	4.6709	12.998	16.666	18.9004	21.7197	26.335
10.64	4.66504	13.0039	16.6621	18.8945	21.7285	26.3428
10.74	4.66504	13.0039	16.6699	18.9102	21.7314	26.3428
10.84	4.66504	13	16.668	18.9043	21.7354	26.3398
10.94	4.66504	13.0059	16.6709	18.9082	21.7373	26.3389
11.04	4.66895	13.0059	16.6699	18.9102	21.7354	26.3447
11.14	4.6748	12.9941	16.6602	18.9131	21.7295	26.3447
11.24	4.6748	12.9941	16.6699	18.9219	21.7461	26.3447
11.34	4.6709	12.998	16.668	18.9082	21.7373	26.3535
11.44	4.66895	13.0039	16.6699	18.9219	21.7354	26.3506
11.54	4.6748	13.0039	16.668	18.9258	21.7373	26.3447
11.64	4.6748	13	16.6582	18.9219	21.751	26.3525
11.74	4.6748	13.0059	16.6641	18.9307	21.751	26.3643
11.84	4.6748	13.0059	16.6494	18.9297	21.7676	26.3613
11.94	4.6748	13.0059	16.6484	18.9355	21.7666	26.3525
12.04	4.6748	12.999	16.6543	18.9395	21.7686	26.3643
12.14	4.66309	13.0059	16.6582	18.9414	21.7627	26.3643
12.24	4.66309	13.0059	16.6602	18.9395	21.7627	26.3682
12.34	4.6748	13.0059	16.6582	18.9375	21.7549	26.3633
12.44	4.66309	13.0059	16.6641	18.9404	21.7568	26.3643
12.54	4.66699	13.002	16.6641	18.9434	21.7588	26.3682
12.64	4.68066	13.0078	16.6689	18.9512	21.7627	26.374
12.74	4.67871	13.0078	16.668	18.9492	21.7598	26.3779
12.84	4.67285	12.9961	16.6699	18.9512	21.7686	26.373
12.94	4.67285	13.0078	16.6602	18.9492	21.7666	26.3818
13.04	4.67285	13.0078	16.6699	18.9551	21.7686	26.3838
13.14	4.67285	13	16.6641	18.9551	21.7666	26.3799
13.24	4.66504	13.0059	16.6523	18.9521	21.7803	26.3701
13.34	4.66504	13.0176	16.668	18.9609	21.7803	26.3721
13.44	4.66504	13.0176	16.6709	18.959	21.7813	26.3809
13.54	4.66504	13.0059	16.6699	18.9609	21.7861	26.376
13.64	4.66504	13.0059	16.6797	18.959	21.7881	26.3838
13.74	4.66504	13.0059	16.6699	18.9648	21.7861	26.3877
13.84	4.66504	13.0059	16.668	18.9648	21.7764	26.3818
13.94	4.66895	13.0098	16.6699	18.9619	21.7861	26.3984
14.04	4.6748	13.0156	16.668	18.9707	21.7842	26.3896
14.14	4.6748	13.0156	16.6699	18.9609	21.7871	26.3955
14.24	4.6748	13.0078	16.6689	18.959	21.7861	26.3994
14.34	4.6709	13.0137	16.6797	18.9609	21.7881	26.4053
14.44	4.66504	13.0137	16.6777	18.959	21.7861	26.4053
14.54	4.66504	13.0137	16.6797	18.9609	21.7881	26.3975
14.64	4.66895	13.0059	16.6777	18.96	21.79	26.4043
14.74	4.66309	13.0059	16.6797	18.959	21.7979	26.4092
14.84	4.66309	13.0059	16.6738	18.9609	21.792	26.4111
14.94	4.6748	13.0059	16.6738	18.9746	21.7959	26.4092
15.04	4.66309	13.0059	16.6777	18.9707	21.7871	26.3994
15.14	4.66309	13.0098	16.6807	18.9805	21.8018	26.4014
15.24	4.66699	13.0156	16.6797	18.9785	21.8057	26.4092
15.34	4.67285	13.0156	16.6777	18.9805	21.8076	26.4082
15.44	4.67285	13.0156	16.6797	18.9746	21.8057	26.415
15.54	4.67285	13.0039	16.6777	18.9717	21.8154	26.415
15.64	4.67285	13.0039	16.6797	18.9707	21.8057	26.415
15.74	4.67285	13.0078	16.6777	18.9688	21.8164	26.4189
15.84	4.67676	13.0137	16.6797	18.9707	21.8193	26.4209
15.94	4.68262	13.0137	16.6787	18.9688	21.8174	26.4189
16.04	4.6748	13.0137	16.6816	18.9629	21.8154	26.4102
16.14	4.6748	13.0059	16.6797	18.9785	21.8174	26.4092
16.24	4.6748	13.0059	16.6895	18.9814	21.8115	26.4111
16.34	4.68262	13.0098	16.6797	18.9805	21.8076	26.4092
16.44	4.68262	13.0039	16.6934	18.9785	21.8057	26.4111
16.54	4.68652	13.0039	16.6934	18.9805	21.8125	26.4092
16.64	4.68457	13.0039	16.6973	18.9785	21.8135	26.4111
16.74	4.69238	13	16.7002	18.9805	21.8057	26.4092
16.84	4.69238	12.998	16.707	18.9785	21.8076	26.4082
16.94	4.69238	12.9961	16.6992	18.9883	21.8057	26.4111
17.04	4.69238	12.9961	16.709	18.9795	21.8076	26.4092
17.14	4.69238	13.0039	16.707	18.9902	21.8057	26.415
17.24	4.69238	12.9961	16.6992	18.9922	21.8076	26.4189
17.34	4.69238	12.9961	16.6973	18.9863	21.8135	26.4209
17.44	4.69238	12.9961	16.6992	18.9824	21.8057	26.4189
17.54	4.68457	12.9844	16.6934	18.9902	21.8076	26.4287
17.64	4.69238	12.9844	16.6895	19	21.8066	26.4199
17.74	4.69238	12.9961	16.6992	18.998	21.8057	26.4189
17.84	4.69238	12.9844	16.6973	19	21.8076	26.4209
17.94	4.69238	12.9844	16.6953	19.0059	21.8174	26.4189
18.04	4.68457	12.9893	16.7002	18.999	21.8154	26.4287
18.14	4.69238	12.9961	16.6992	19.0059	21.8174	26.4268
18.24	4.69238	12.9961	16.6973	19.0059	21.8154	26.4189
18.34	4.69238	12.9844	16.6895	19.0098	21.8135	26.4131
18.44	4.69238	12.9844	16.6992	19.0117	21.8174	26.4248
18.54	4.69238	12.9844	16.709	19.0098	21.8164	26.418
18.64	4.68457	12.9961	16.7031	19.0078	21.8271	26.4248
18.74	4.68457	12.9844	16.6992	19.0098	21.8291	26.4248
18.84	4.68457	12.9844	16.709	19.0039	21.8271	26.4248
18.94	4.68457	12.9883	16.6953	19.0088	21.8213	26.4287
19.04	4.68457	12.9863	16.6992	19.0117	21.8174	26.4307
19.14	4.69238	12.9863	16.6982	19.0098	21.8154	26.4287
19.24	4.69238	12.9863	16.6895	19.0117	21.8174	26.4316
19.34	4.69238	12.9863	16.6953	19.0215	21.8154	26.4307
19.44	4.69238	12.9863	16.6914	19.0195	21.8262	26.4287
19.54	4.69238	12.9863	16.6895	19.0254	21.8252	26.4307
19.64	4.68457	12.9746	16.6836	19.0176	21.8174	26.4404
19.74	4.68457	12.9785	16.6875	19.0195	21.8154	26.4385
19.84	4.68945	12.9844	16.6895	19.0186	21.8174	26.4482
19.94	4.69629	12.9844	16.6836	19.0215	21.8154	26.4463
20.04	4.69141	12.9844	16.6875	19.0195	21.8174	26.4385
20.14	4.68457	12.9766	16.6973	19.0215	21.8232	26.4404
20.24	4.68457	12.9766	16.6953	19.0156	21.8154	26.4346
20.34	4.68457	12.9766	16.6885	19.0117	21.8174	26.4395
20.44	4.68457	12.9766	16.6914	19.0098	21.8154	26.4385
20.54	4.68457	12.9766	16.6855	19.0195	21.8135	26.4404
20.64	4.68945	12.9766	16.6934	19.0293	21.8066	26.4502
20.74	4.69629	12.9766	16.6973	19.0234	21.8174	26.4561
20.84	4.69141	12.9766	16.6953	19.0195	21.8154	26.4482
20.94	4.68457	12.9766	16.6875	19.0254	21.8174	26.4502
21.04	4.68457	12.9766	16.6895	19.0186	21.8154	26.4639
21.14	4.68945	12.9766	16.6953	19.0215	21.8174	26.4639
21.24	4.69629	12.9648	16.6875	19.0273	21.8271	26.4688
21.34	4.68457	12.9648	16.6738	19.0195	21.8252	26.4717
21.44	4.68457	12.9648	16.6777	19.0176	21.8359	26.4697
21.54	4.68457	12.9648	16.6689	19.0098	21.835	26.4717
21.64	4.67969	12.9648	16.6797	19.0195	21.8271	26.4697
21.74	4.67285	12.9648	16.666	19.0059	21.8291	26.4678
21.84	4.67285	12.9648	16.6699	19.0098	21.8232	26.4697
21.94	4.67285	12.9688	16.668	19.0078	21.8271	26.4678
22.04	4.68457	12.9746	16.6699	19.0137	21.8408	26.4707
22.14	4.68457	12.9746	16.6758	19.0098	21.833	26.4697
22.24	4.68457	12.9746	16.668	19.0088	21.8369	26.4795
22.34	4.68457	12.9668	16.6699	19.0078	21.8467	26.4893
22.44	4.68457	12.9707	16.6641	19	21.8408	26.4912
22.54	4.68457	12.9766	16.668	19.0098	21.8457	26.4893
22.64	4.68457	12.9844	16.6709	19.0156	21.8486	26.4912
22.74	4.68457	12.9766	16.666	19.0117	21.8467	26.4893
22.84	4.68457	12.9883	16.6699	19.0098	21.8564	26.4873
22.94	4.68457	12.9863	16.668	19.0039	21.8584	26.4902
23.04	4.68457	12.9863	16.6699	19	21.8564	26.4971
23.14	4.68457	12.9863	16.6797	19.0059	21.8506	26.4893
23.24	4.68457	12.9902	16.6777	19.0098	21.8467	26.4912
23.34	4.68457	12.9961	16.6758	19.0039	21.8564	26.4893
23.44	4.67285	12.9844	16.6797	19	21.8545	26.499
23.54	4.68457	12.9844	16.6777	19.0107	21.8525	26.4971
23.64	4.68457	12.9844	16.6758	19.0059	21.8613	26.501
23.74	4.68457	12.9883	16.6689	19.002	21.8623	26.499
23.84	4.68457	12.9863	16.6758	19.0117	21.8662	26.4971
23.94	4.68457	12.9941	16.668	19.0059	21.8682	26.5029
24.04	4.68457	12.9941	16.6777	19.0098	21.8662	26.5
24.14	4.67285	12.9941	16.6797	19.0117	21.8643	26.499
24.24	4.67285	12.9941	16.6855	19.0059	21.8682	26.501
24.34	4.68457	12.9941	16.6777	19.0098	21.8623	26.5107
24.44	4.68457	12.9902	16.6797	19.0039	21.8662	26.5088
24.54	4.68457	12.9961	16.6855	19	21.8643	26.5107
24.64	4.68457	12.9844	16.6777	19.0059	21.8623	26.5088
24.74	4.68457	12.9844	16.6836	18.998	21.8672	26.5107
24.84	4.68457	12.9893	16.6797	18.9961	21.8584	26.5098
24.94	4.68066	12.9961	16.6777	19	21.8682	26.5088
25.04	4.6748	12.9961	16.6758	18.999	21.874	26.5186
25.14	4.6748	12.9961	16.6689	18.998	21.8662	26.5205
25.24	4.66309	12.9961	16.6797	19.002	21.876	26.5186
25.34	4.6748	12.9961	16.6738	18.9961	21.8662	26.5205
25.44	4.66309	13	16.6699	19	21.8721	26.5186
25.54	4.66309	13.0059	16.6758	18.998	21.8682	26.5283
25.64	4.66309	13.0059	16.668	19.002	21.8662	26.5146
25.74	4.66309	13.0059	16.666	18.9961	21.8652	26.5107
25.84	4.66309	13.0059	16.6699	18.9883	21.8682	26.5098
25.94	4.6748	13.0059	16.6641	18.9902	21.874	26.5088
26.04	4.6748	12.9941	16.668	19	21.8662	26.5107
26.14	4.6748	12.998	16.666	18.9941	21.8721	26.5088
26.24	4.6748	13.0039	16.6582	18.9902	21.8682	26.5146
26.34	4.6748	13.0039	16.6641	18.9893	21.8662	26.5107
26.44	4.6748	13.0039	16.6602	18.9961	21.8721	26.5205
26.54	4.6748	13.0039	16.6543	18.9922	21.876	26.5186
26.64	4.6748	13.0078	16.6592	18.9902	21.8779	26.5166
26.74	4.6748	13.0137	16.6582	19	21.8721	26.5205
26.84	4.6748	13.0176	16.6563	19.0059	21.8643	26.5195
26.94	4.6748	13.0234	16.6602	18.998	21.8662	26.5264
27.04	4.6748	13.0156	16.6543	18.9961	21.8721	26.5186
27.14	4.68262	13.0156	16.6504	19	21.8652	26.5205
27.24	4.68262	13.0156	16.6484	18.998	21.8643	26.5186
27.34	4.69434	13.0195	16.6543	19	21.8682	26.5283
27.44	4.69043	13.0137	16.6504	19.0059	21.8662	26.5303
27.54	4.68457	13.0137	16.6484	18.999	21.8643	26.5361
27.64	4.68457	13.0137	16.6582	19.0098	21.8564	26.5322
27.74	4.68457	13.0137	16.6523	19.0078	21.8623	26.5439
27.84	4.68457	13.0137	16.6494	19	21.8584	26.541
27.94	4.68457	13.0137	16.6563	19.0098	21.8564	26.54
28.04	4.68066	13.0059	16.6484	19.0078	21.8662	26.542
28.14	4.6748	13.0098	16.6543	19.0117	21.8604	26.54
28.24	4.6748	13.0156	16.6504	19.0098	21.8564	26.5381
28.34	4.68262	13.0156	16.6602	19.0195	21.8623	26.5479
28.44	4.68262	13.0156	16.6582	19.0137	21.8555	26.5459
28.54	4.68262	13.0156	16.6641	19.0098	21.8545	26.5381
28.64	4.68262	13.0156	16.6602	19.0195	21.8467	26.54
28.74	4.67871	13.0195	16.6582	19.0137	21.8564	26.5381
28.84	4.67285	13.0137	16.6641	19.0107	21.8545	26.5361
28.94	4.67285	13.0137	16.6602	19.0215	21.8467	26.5293
29.04	4.68457	13.0137	16.6543	19.0156	21.8447	26.54
29.14	4.68457	13.0137	16.6582	19.0195	21.8486	26.542
29.24	4.68457	13.0137	16.6641	19.0098	21.8428	26.54
29.34	4.68457	13.0137	16.6572	19.0156	21.8467	26.5342
29.44	4.68457	13.0059	16.6563	19.0117	21.8408	26.5381
29.54	4.68457	13.0137	16.6602	19.0215	21.8369	26.54
29.64	4.68457	13.0137	16.6543	19.0156	21.835	26.5498
29.74	4.68457	13.0059	16.6504	19.0195	21.8457	26.5479
29.84	4.68457	13.0137	16.6563	19.0176	21.8447	26.5459
29.94	4.68457	13.0137	16.6484	19.0205	21.8486	26.5391
30.04	4.68457	13.0186	16.6543	19.0273	21.8467	26.5498
30.14	4.68457	13.0176	16.6582	19.0195	21.8525	26.5479
30.24	4.68457	13.0176	16.6563	19.0176	21.8486	26.54
30.34	4.68457	13.0176	16.6484	19.0215	21.8545	26.5459
30.44	4.68457	13.0059	16.6582	19.0195	21.8467	26.5381
30.54	4.68457	13.0059	16.6563	19.0254	21.8564	26.54
30.64	4.68457	13.0059	16.6602	19.0098	21.8545	26.5381
30.74	4.68457	13.001	16.6543	19.0195	21.8525	26.5479
30.84	4.68457	12.9941	16.6592	19.0293	21.8564	26.5459
30.94	4.69629	12.9941	16.6582	19.0273	21.8506	26.5498
31.04	4.69629	12.999	16.6602	19.0254	21.8545	26.5488
31.14	4.69629	13.0059	16.666	19.0303	21.8525	26.5557
31.24	4.7002	13.0059	16.6699	19.0254	21.8574	26.5518
31.34	4.70605	13.0059	16.668	19.0215	21.8643	26.5498
31.44	4.70215	13.001	16.6699	19.0313	21.8564	26.5479
31.54	4.7041	12.9941	16.6797	19.0293	21.8623	26.54
31.64	4.69629	12.9912	16.6738	19.0313	21.8584	26.5381
31.74	4.7041	12.9932	16.6777	19.0371	21.8564	26.54
31.84	4.7041	12.9863	16.6807	19.0293	21.8584	26.5342
31.94	4.7041	12.9912	16.6758	19.0273	21.8564	26.5303
32.04	4.7041	12.998	16.668	19.0195	21.8623	26.5283
32.14	4.7041	12.998	16.666	19.0293	21.8662	26.5342
32.24	4.7041	12.998	16.6699	19.0273	21.8643	26.5303
32.34	4.7041	12.998	16.668	19.0254	21.8623	26.5244
32.44	4.7041	12.998	16.6738	19.0186	21.8555	26.5215
32.54	4.70801	12.9863	16.6699	19.0293	21.8662	26.5205
32.64	4.71387	12.9863	16.6797	19.0313	21.8643	26.5264
32.74	4.71387	12.9863	16.6738	19.0254	21.8682	26.5186
32.84	4.71387	12.9863	16.6738	19.0215	21.8662	26.5205
32.94	4.71387	12.9863	16.6777	19.0156	21.8721	26.5146
33.04	4.70605	12.9863	16.6875	19.0195	21.876	26.5186
33.14	4.70605	12.9863	16.6855	19.0215	21.874	26.5205
33.24	4.69434	12.9863	16.6777	19.0195	21.8701	26.5186
33.34	4.69824	12.9902	16.6836	19.0137	21.8818	26.5205
33.44	4.7041	12.9961	16.6807	19.0098	21.8779	26.5146
33.54	4.7041	12.9961	16.6758	19.0088	21.8838	26.5195
33.64	4.7041	12.9961	16.6797	19.0156	21.877	26.5146
33.74	4.7041	12.9961	16.6738	19.0117	21.8838	26.5107
33.84	4.7041	12.9961	16.6699	19.0098	21.876	26.5205
33.94	4.70801	12.9961	16.6641	19.0078	21.8857	26.5186
34.04	4.71387	13	16.6602	19	21.8877	26.5205
34.14	4.71387	13.0059	16.6699	18.998	21.8936	26.5264
34.24	4.70215	13.0059	16.6797	19	21.8857	26.5186
34.34	4.70215	13.0059	16.6777	19.0059	21.8955	26.5244
34.44	4.70215	12.9941	16.6836	18.998	21.9014	26.5205
34.54	4.70215	13.0059	16.6797	19	21.8975	26.5186
34.64	4.70215	12.9941	16.6738	19.0107	21.8916	26.5293
34.74	4.70215	13.0059	16.6787	19.0098	21.8955	26.5283
34.84	4.70605	12.9941	16.6777	19.0078	21.8975	26.5205
34.94	4.71191	12.9941	16.6699	19	21.8916	26.5303
35.04	4.71191	12.9941	16.6797	19.0059	21.8965	26.5244
35.14	4.71191	12.9941	16.6777	19.002	21.9033	26.5283
35.24	4.71191	12.9863	16.6875	19	21.9072	26.5264
35.34	4.70898	12.9863	16.6855	19.0098	21.8975	26.5303
35.44	4.72363	12.9863	16.6895	19.0039	21.9033	26.5283
35.54	4.72363	12.9902	16.6953	19	21.8955	26.5303
35.64	4.72363	12.9961	16.6836	18.998	21.9053	26.5361
35.74	4.71582	12.9961	16.6875	19	21.9033	26.5283
35.84	4.71582	12.9961	16.6895	19.0059	21.8955	26.5303
35.94	4.71582	12.9961	16.6836	18.999	21.9053	26.5361
36.04	4.71582	12.9961	16.6885	18.998	21.9111	26.5293
36.14	4.71582	12.9961	16.6875	18.9902	21.9072	26.5361
36.24	4.71582	12.9844	16.6797	18.9961	21.9131	26.5322
36.34	4.71582	12.9961	16.6855	18.9922	21.9014	26.5303
36.44	4.71582	12.9844	16.6895	18.9902	21.9063	26.5361
36.54	4.71582	12.9844	16.6836	18.9844	21.9053	26.5283
36.64	4.71582	12.9844	16.6836	18.9805	21.8975	26.5303
36.74	4.71582	12.9844	16.6797	18.9902	21.9072	26.5361
36.84	4.70801	12.9883	16.6855	18.9844	21.9131	26.5283
36.94	4.71387	12.9941	16.6777	18.9883	21.9053	26.5342
37.04	4.71387	12.9941	16.6836	18.9863	21.9072	26.5303
37.14	4.71387	12.9941	16.6797	18.9785	21.9131	26.54
37.24	4.71387	12.9941	16.6855	18.9844	21.917	26.5459
37.34	4.70605	12.9863	16.6855	18.9814	21.9111	26.5342
37.44	4.70605	12.9863	16.6777	18.9766	21.915	26.5391
37.54	4.70605	12.9863	16.6836	18.9805	21.917	26.542
37.64	4.70605	12.9863	16.6797	18.9668	21.9229	26.54
37.74	4.70605	12.9863	16.6855	18.9707	21.9111	26.5459
37.84	4.70605	12.9863	16.6777	18.9648	21.916	26.5381
37.94	4.70605	12.9785	16.6836	18.957	21.9189	26.5479
38.04	4.70605	12.9844	16.6758	18.9609	21.9131	26.5459
38.14	4.70605	12.9844	16.6807	18.9551	21.917	26.5498
38.24	4.70605	12.9844	16.6797	18.959	21.9189	26.5439
38.34	4.70605	12.9844	16.6855	18.9609	21.9131	26.5479
38.44	4.70605	12.9766	16.6777	18.9551	21.917	26.5498
38.54	4.70605	12.9805	16.6758	18.9473	21.9111	26.5557
38.64	4.70605	12.9863	16.6797	18.9395	21.9072	26.5488
38.74	4.70996	12.9746	16.6855	18.9453	21.9131	26.5557
38.84	4.71191	12.9746	16.6777	18.9375	21.9053	26.5557
38.94	4.70605	12.9746	16.6836	18.9404	21.9072	26.5518
39.04	4.71387	12.9746	16.6875	18.9473	21.9131	26.5498
39.14	4.71387	12.959	16.6855	18.9395	21.9053	26.5557
39.24	4.72559	12.957	16.6855	18.9375	21.9111	26.5518
39.34	4.72559	12.9629	16.6895	18.9414	21.9082	26.5615
39.44	4.72559	12.9551	16.6875	18.9355	21.9033	26.5557
39.54	4.72559	12.9551	16.6934	18.9395	21.9033	26.5479
39.64	4.72559	12.9551	16.6855	18.9375	21.9072	26.5459
39.74	4.72559	12.9551	16.6904	18.9297	21.9014	26.5459
39.84	4.72559	12.9551	16.6855	18.9355	21.9053	26.5381
39.94	4.72559	12.9434	16.6895	18.9316	21.9033	26.54
40.04	4.72168	12.9434	16.6953	18.9414	21.9033	26.5498
40.14	4.71973	12.9434	16.6914	18.9355	21.8955	26.5439
40.24	4.72559	12.9434	16.6855	18.9277	21.8975	26.5439
40.34	4.72559	12.9434	16.6855	18.9375	21.8916	26.541
40.44	4.72559	12.9434	16.6777	18.9355	21.8955	26.5518
40.54	4.72559	12.9434	16.6836	18.9287	21.8936	26.5459
40.64	4.72559	12.9355	16.6797	18.9355	21.8857	26.542
40.74	4.72559	12.9355	16.6855	18.9395	21.8916	26.5361
40.84	4.72559	12.9395	16.6777	18.9453	21.8916	26.54
40.94	4.72559	12.9453	16.6758	18.9414	21.8877	26.5264
41.04	4.72559	12.9453	16.6797	18.9512	21.8818	26.5303
41.14	4.72559	12.9336	16.6777	18.9453	21.8818	26.5361
41.24	4.72559	12.9453	16.6836	18.9492	21.8867	26.5283
41.34	4.72559	12.9453	16.6807	18.9512	21.8818	26.5342
41.44	4.72559	12.9453	16.6875	18.9609	21.874	26.5303
41.54	4.72559	12.9336	16.6758	18.9551	21.8779	26.5283
41.64	4.72559	12.9385	16.6758	18.9551	21.8721	26.5342
41.74	4.72559	12.9404	16.6797	18.959	21.876	26.5313
41.84	4.72559	12.9385	16.6738	18.9531	21.874	26.5264
41.94	4.72559	12.9453	16.6777	18.9531	21.874	26.5303
42.04	4.72559	12.9453	16.6758	18.9502	21.8779	26.5283
42.14	4.72559	12.9453	16.668	18.957	21.8838	26.5264
42.24	4.72559	12.9453	16.6738	18.957	21.8838	26.5303
42.34	4.72559	12.9375	16.6699	18.9492	21.876	26.54
42.44	4.72559	12.9414	16.6758	18.9473	21.8818	26.5342
42.54	4.72559	12.9355	16.6758	18.9512	21.8779	26.5381
42.64	4.7334	12.9355	16.668	18.9492	21.8721	26.54
42.74	4.72949	12.9355	16.6738	18.9551	21.876	26.5381
42.84	4.71973	12.9355	16.6738	18.9512	21.874	26.5439
42.94	4.72949	12.9355	16.6777	18.957	21.874	26.541
43.04	4.71582	12.9355	16.6758	18.9609	21.8662	26.5479
43.14	4.72363	12.9355	16.6758	18.9551	21.8721	26.54
43.24	4.72363	12.9355	16.6797	18.959	21.8652	26.5459
43.34	4.72363	12.9395	16.6738	18.957	21.8721	26.542
43.44	4.72363	12.9453	16.6738	18.9492	21.8643	26.5518
43.54	4.72363	12.9453	16.6699	18.96	21.8643	26.5498
43.64	4.72363	12.9453	16.6641	18.9668	21.8682	26.5557
43.74	4.72363	12.9453	16.6641	18.9668	21.8623	26.5479
43.84	4.72363	12.9453	16.6689	18.9668	21.8662	26.5498
43.94	4.72363	12.9414	16.6641	18.9707	21.8721	26.5557
44.04	4.72363	12.9473	16.6602	18.9648	21.8643	26.5596
44.14	4.72363	12.9473	16.6543	18.9609	21.8643	26.5537
44.24	4.72363	12.9473	16.6543	18.9668	21.8682	26.5498
44.34	4.72363	12.9473	16.6504	18.959	21.8623	26.5557
44.44	4.71582	12.9512	16.6563	18.9688	21.8623	26.5605
44.54	4.72363	12.957	16.6445	18.9746	21.8662	26.5557
44.64	4.72363	12.957	16.6406	18.9707	21.8643	26.5596
44.74	4.71582	12.9453	16.6465	18.9766	21.8643	26.5576
44.84	4.71582	12.9453	16.6387	18.9766	21.8643	26.5615
44.94	4.71582	12.9453	16.6445	18.9688	21.8564	26.5557
45.04	4.71582	12.9453	16.6445	18.9746	21.8623	26.5518
45.14	4.71582	12.9492	16.6406	18.9746	21.8545	26.5615
45.24	4.71582	12.9551	16.6465	18.9785	21.8604	26.5596
45.34	4.71582	12.9551	16.6387	18.9766	21.8643	26.5537
45.44	4.71582	12.959	16.6445	18.9688	21.8701	26.5576
45.54	4.71582	12.9648	16.6328	18.9746	21.8662	26.5596
45.64	4.71582	12.9531	16.6328	18.9746	21.8721	26.5654
45.74	4.71582	12.9648	16.6367	18.9717	21.8721	26.5537
45.84	4.71582	12.9648	16.6348	18.9668	21.877	26.5586
45.94	4.71973	12.9648	16.6396	18.9707	21.8721	26.5654
46.04	4.72559	12.9648	16.6465	18.9766	21.876	26.5615
46.14	4.72559	12.9648	16.6348	18.9688	21.8818	26.5713
46.24	4.72559	12.9648	16.6348	18.9668	21.874	26.5654
46.34	4.72559	12.957	16.6348	18.9668	21.8779	26.5693
46.44	4.72559	12.9629	16.6387	18.959	21.8721	26.5791
46.54	4.72559	12.9629	16.6367	18.957	21.8721	26.5811
46.64	4.72168	12.9629	16.625	18.9453	21.8682	26.5752
46.74	4.71582	12.9629	16.6289	18.9492	21.874	26.5791
46.84	4.71582	12.9785	16.627	18.9551	21.8662	26.5771
46.94	4.71582	12.9844	16.627	18.9473	21.8721	26.5801
47.04	4.70801	12.9844	16.6309	18.9512	21.876	26.5869
47.14	4.72559	12.9844	16.625	18.9492	21.874	26.5908
47.24	4.72168	12.9844	16.6289	18.9551	21.8779	26.585
47.34	4.71973	12.9844	16.6348	18.9473	21.8721	26.5811
47.44	4.72168	12.9844	16.627	18.9453	21.876	26.5869
47.54	4.71582	12.9844	16.6328	18.9502	21.8701	26.5791
47.64	4.7041	12.9893	16.6289	18.9453	21.8701	26.585
47.74	4.71973	12.9844	16.623	18.9492	21.8672	26.5771
47.84	4.72559	12.9844	16.6191	18.9473	21.874	26.5771
47.94	4.72559	12.9883	16.625	18.9512	21.8779	26.5693
48.04	4.72559	12.9941	16.6182	18.957	21.8721	26.5752
48.14	4.72559	12.9941	16.625	18.9492	21.876	26.5713
48.24	4.72559	12.9941	16.6289	18.9551	21.874	26.5771
48.34	4.72559	12.9941	16.627	18.959	21.8779	26.5693
48.44	4.72559	12.9863	16.6191	18.957	21.8838	26.5752
48.54	4.72949	12.9941	16.625	18.9609	21.8877	26.5674
48.64	4.73535	12.9941	16.6211	18.9551	21.8818	26.5654
48.74	4.73535	12.9863	16.627	18.959	21.8818	26.5654
48.84	4.73535	12.9902	16.6191	18.9648	21.8857	26.5576
48.94	4.73535	12.9961	16.625	18.957	21.8838	26.5557
49.04	4.73535	12.9961	16.6172	18.9609	21.8877	26.5605
49.14	4.73535	12.9961	16.6191	18.9551	21.8936	26.5557
49.24	4.73926	12.9961	16.625	18.96	21.8818	26.5596
49.34	4.74512	12.9961	16.6289	18.9551	21.8857	26.5654
49.44	4.74512	12.9961	16.623	18.9473	21.8916	26.5615
49.54	4.74512	12.9961	16.627	18.9512	21.8965	26.5596
49.64	4.74512	12.9961	16.6328	18.957	21.8955	26.5654
49.74	4.74512	12.9961	16.6299	18.9492	21.8994	26.5615
49.84	4.74512	13	16.6367	18.9473	21.8936	26.5713
49.94	4.74512	13.0059	16.625	18.9512	21.8936	26.5654
50.04	4.74512	13.0059	16.6289	18.957	21.8975	26.5693
50.14	4.74902	13.0059	16.6348	18.9453	21.9072	26.5752
50.24	4.75488	13.0059	16.6387	18.9492	21.9014	26.5674
50.34	4.75488	13.0059	16.6367	18.9473	21.9053	26.5654
50.44	4.75488	13.0059	16.6406	18.9355	21.9033	26.5654
50.54	4.75488	13.0059	16.6348	18.9395	21.9072	26.5703
50.64	4.75879	13.0059	16.6387	18.9453	21.9131	26.5654
50.74	4.76465	13.0059	16.6367	18.9414	21.917	26.5615
50.84	4.76465	13.0059	16.6406	18.9355	21.9111	26.5674
50.94	4.75293	13.0059	16.6348	18.9355	21.915	26.5596
51.04	4.75293	13.0098	16.6387	18.9395	21.9209	26.5693
51.14	4.75293	13.0156	16.6484	18.9336	21.917	26.5674
51.24	4.75293	13.0156	16.6426	18.9258	21.9111	26.5713
51.34	4.74902	13.0156	16.6396	18.9297	21.9111	26.5654
51.44	4.75098	13.0156	16.6465	18.9355	21.916	26.5693
51.54	4.75293	13.0156	16.6504	18.9287	21.9268	26.5674
51.64	4.75293	13.0156	16.6445	18.9355	21.9326	26.5732
51.74	4.75684	13.0156	16.6484	18.9277	21.9287	26.5654
51.84	4.7627	13.0195	16.6504	18.9277	21.9229	26.5693
51.94	4.75488	13.0254	16.6445	18.9199	21.9268	26.5557
52.04	4.75488	13.0137	16.6484	18.9258	21.9326	26.5557
52.14	4.75488	13.0254	16.6543	18.9258	21.9248	26.5605
52.24	4.75488	13.0137	16.6504	18.9219	21.9307	26.5674
52.34	4.75488	13.0137	16.6602	18.9277	21.9346	26.5557
52.44	4.75879	13.0137	16.6543	18.9199	21.9326	26.5557
52.54	4.76465	13.0176	16.6582	18.9258	21.9326	26.5518
52.64	4.76465	13.0234	16.6572	18.918	21.9365	26.5459
52.74	4.76465	13.0234	16.6563	18.9199	21.9424	26.5498
52.84	4.77246	13.0234	16.6563	18.9258	21.9307	26.5479
52.94	4.76465	13.0156	16.6484	18.9258	21.9346	26.5518
53.04	4.77637	13.0156	16.6543	18.9141	21.9326	26.5498
53.14	4.78223	13.0156	16.6582	18.918	21.9375	26.5557
53.24	4.78223	13.0039	16.6563	18.916	21.9443	26.5596
53.34	4.77441	13.0039	16.6602	18.9199	21.9443	26.5537
53.44	4.77441	13.0078	16.6543	18.9258	21.9443	26.5498
53.54	4.77441	13.0098	16.6582	18.9141	21.9482	26.5557
53.64	4.77441	13.0039	16.6641	18.9189	21.9424	26.5596
53.74	4.77441	13.0078	16.6563	18.918	21.9424	26.5537
53.84	4.77441	13.0254	16.6484	18.9102	21.9385	26.5576
53.94	4.77441	13.0098	16.6543	18.916	21.9443	26.5557
54.04	4.7793	13.0039	16.6582	18.9082	21.9443	26.5488
54.14	4.76953	13.0039	16.6563	18.8965	21.9482	26.5557
54.24	4.76758	13.0039	16.6484	18.9004	21.9424	26.5596
54.34	4.77441	13.0039	16.6543	18.8984	21.9424	26.5576
54.44	4.77441	13.0039	16.6465	18.9043	21.9463	26.5615
54.54	4.76953	13.0039	16.6523	18.9082	21.9521	26.5557
54.64	4.7627	13.0039	16.6445	18.9063	21.9561	26.5596
54.74	4.76758	13.0039	16.6494	18.9102	21.9541	26.5576
54.84	4.76953	13.0078	16.6563	18.916	21.9541	26.5615
54.94	4.75488	13.0137	16.6445	18.9082	21.958	26.5557
55.04	4.75488	13.0137	16.6406	18.918	21.9639	26.5596
55.14	4.75488	13.0059	16.6465	18.916	21.9561	26.5537
55.24	4.74316	13.002	16.6504	18.9209	21.9619	26.5537
55.34	4.74316	13	16.6484	18.916	21.9619	26.5498
55.44	4.74316	13.0059	16.6543	18.916	21.9502	26.5557
55.54	4.74316	13.0059	16.6465	18.9082	21.9551	26.5479
55.64	4.74316	13.0059	16.6387	18.9121	21.9619	26.5537
55.74	4.74316	12.9941	16.6445	18.9063	21.9541	26.5508
55.84	4.74316	12.9941	16.6484	18.9102	21.9541	26.5576
55.94	4.74316	12.9941	16.6465	18.9121	21.9541	26.5498
56.04	4.74316	12.9863	16.6465	18.918	21.9463	26.5557
56.14	4.74316	12.9941	16.6387	18.9102	21.9521	26.5518
56.24	4.74316	12.9941	16.6445	18.916	21.9561	26.5459
56.34	4.73145	12.9863	16.6328	18.9043	21.9541	26.5498
56.44	4.72559	12.9863	16.6367	18.9004	21.9541	26.5557
56.54	4.71387	12.9795	16.6426	18.9063	21.9541	26.5479
56.64	4.71387	12.9863	16.6348	18.8984	21.9424	26.5459
56.74	4.71387	12.9814	16.6348	18.9043	21.9424	26.5498
56.84	4.71387	12.9795	16.6279	18.9004	21.9463	26.5439
56.94	4.70215	12.9863	16.6348	18.9102	21.9521	26.5361
57.04	4.70215	12.9746	16.627	18.9043	21.9443	26.54
57.14	4.70215	12.9746	16.6152	18.9043	21.9443	26.5342
57.24	4.70215	12.9746	16.6191	18.9014	21.9443	26.5342
57.34	4.70215	12.9668	16.6172	18.9004	21.9365	26.5303
57.44	4.70215	12.9668	16.6211	18.9063	21.9424	26.5361
57.54	4.69434	12.9668	16.6152	18.8906	21.9346	26.5293
57.64	4.69434	12.9668	16.6191	18.8965	21.9346	26.5361
57.74	4.69434	12.9551	16.6133	18.8887	21.9346	26.5322
57.84	4.68262	12.959	16.6055	18.8945	21.9268	26.5303
57.94	4.68262	12.9609	16.6094	18.8906	21.9326	26.5361
58.04	4.68262	12.9551	16.6035	18.8848	21.9326	26.5283
58.14	4.68262	12.959	16.5957	18.8809	21.9326	26.5342
58.24	4.6748	12.957	16.5996	18.875	21.9209	26.5303
58.34	4.6748	12.9453	16.5938	18.875	21.917	26.5361
58.44	4.66309	12.9453	16.5938	18.8711	21.9229	26.5283
58.54	4.66309	12.9453	16.5781	18.8652	21.9268	26.5264
58.64	4.66309	12.9414	16.584	18.8691	21.9209	26.5303
58.74	4.65527	12.9395	16.5762	18.8633	21.9209	26.5244
58.84	4.64355	12.9453	16.5762	18.8555	21.9248	26.5244
58.94	4.64355	12.9375	16.5684	18.8604	21.9229	26.5205
59.04	4.63184	12.9375	16.5742	18.8555	21.9229	26.5146
59.14	4.63184	12.9258	16.5625	18.8516	21.916	26.5107
59.24	4.63184	12.9258	16.5547	18.8574	21.915	26.5049
59.34	4.62402	12.9258	16.5596	18.8496	21.915	26.5098
59.44	4.62402	12.9297	16.5547	18.8555	21.9072	26.501
59.54	4.62402	12.9238	16.5547	18.8516	21.9131	26.5068
59.64	4.6123	12.916	16.5508	18.8574	21.9014	26.499
59.74	4.6123	12.9043	16.5566	18.8457	21.8936	26.501
59.84	4.60449	12.9004	16.5488	18.8379	21.8975	26.4951
59.94	4.60449	12.8984	16.5547	18.8418	21.8916	26.4951
60.04	4.60449	12.8965	16.5508	18.8359	21.8838	26.4912
60.14	4.60449	12.8965	16.5449	18.8281	21.8838	26.4854
60.24	4.60449	12.8965	16.5449	18.834	21.876	26.4775
60.34	4.59668	12.8848	16.541	18.8262	21.8818	26.4795
60.44	4.60254	12.8848	16.5352	18.8184	21.874	26.4854
60.54	4.59863	12.8887	16.5352	18.8242	21.8623	26.4658
60.64	4.59277	12.8867	16.5234	18.8242	21.8662	26.4697
60.74	4.59277	12.8867	16.5273	18.8164	21.8643	26.4639
60.84	4.58887	12.875	16.5254	18.8086	21.8643	26.4639
60.94	4.59473	12.875	16.5254	18.8145	21.8564	26.4609
61.04	4.59473	12.8672	16.5176	18.8066	21.8623	26.46
61.14	4.5791	12.8711	16.5234	18.7998	21.8506	26.458
61.24	4.57715	12.877	16.5156	18.8066	21.8506	26.4463
61.34	4.58301	12.8652	16.5078	18.7949	21.8467	26.4346
61.44	4.58301	12.8652	16.5137	18.7988	21.8525	26.4268
61.54	4.5752	12.8535	16.5059	18.7969	21.8525	26.4307
61.64	4.5752	12.8535	16.498	18.7969	21.8447	26.4248
61.74	4.56348	12.8535	16.5039	18.7891	21.8428	26.417
61.84	4.56348	12.8457	16.5039	18.7871	21.8428	26.417
61.94	4.56348	12.8457	16.4922	18.7871	21.8311	26.4209
62.04	4.56348	12.8496	16.4893	18.7754	21.8311	26.415
62.14	4.56348	12.8516	16.4844	18.7793	21.8281	26.415
62.24	4.56348	12.834	16.4883	18.7773	21.835	26.4189
62.34	4.56348	12.834	16.4863	18.7813	21.8232	26.417
62.44	4.56348	12.834	16.4863	18.7754	21.8232	26.4092
62.54	4.55664	12.834	16.4785	18.7754	21.8154	26.415
62.64	4.56348	12.834	16.4844	18.7754	21.8154	26.4111
62.74	4.56348	12.8262	16.4805	18.7793	21.8076	26.4209
62.84	4.56348	12.8262	16.4746	18.7773	21.8135	26.415
62.94	4.56348	12.8262	16.4746	18.7656	21.8018	26.4199
63.04	4.55566	12.8262	16.4746	18.7656	21.7979	26.415
63.14	4.55566	12.8262	16.4707	18.7578	21.8037	26.415
63.24	4.55566	12.8262	16.4766	18.7637	21.8076	26.4111
63.34	4.55957	12.8262	16.4648	18.7559	21.8018	26.417
63.44	4.5498	12.8145	16.4688	18.7559	21.7939	26.4053
63.54	4.54395	12.8145	16.4746	18.748	21.7822	26.4053
63.64	4.54395	12.8145	16.4629	18.7539	21.7861	26.4053
63.74	4.54395	12.8105	16.4668	18.7578	21.792	26.4014
63.84	4.54395	12.8047	16.4648	18.7559	21.7881	26.4072
63.94	4.54395	12.8047	16.4648	18.7559	21.7822	26.3955
64.04	4.53613	12.8047	16.4648	18.7441	21.7822	26.3955
64.14	4.53613	12.7969	16.457	18.749	21.7705	26.3916
64.24	4.53613	12.7969	16.4551	18.752	21.7744	26.3975
64.34	4.53613	12.7969	16.4551	18.7461	21.7725	26.3857
64.44	4.53613	12.7852	16.4551	18.7461	21.7725	26.3896
64.54	4.53613	12.7852	16.4482	18.7422	21.7764	26.3955
64.64	4.53613	12.7852	16.4551	18.748	21.7822	26.3838
64.74	4.54395	12.7852	16.459	18.7402	21.7705	26.3877
64.84	4.54395	12.7852	16.457	18.7344	21.7627	26.3857
64.94	4.53613	12.7852	16.457	18.7344	21.7676	26.3896
65.04	4.54395	12.7852	16.4492	18.7305	21.7744	26.3955
65.14	4.54395	12.7852	16.4551	18.7246	21.7744	26.3838
65.24	4.54004	12.7852	16.4512	18.7246	21.7627	26.3838
65.34	4.54199	12.7852	16.4453	18.7285	21.7666	26.3877
65.44	4.54004	12.7852	16.4453	18.7305	21.7725	26.3857
65.54	4.54199	12.7969	16.4492	18.7246	21.7646	26.3857
65.64	4.54004	12.7852	16.4434	18.7285	21.7646	26.3857
65.74	4.54199	12.7852	16.4355	18.7266	21.7568	26.3896
65.84	4.54004	12.7852	16.4355	18.7148	21.7627	26.3838
65.94	4.5459	12.7852	16.4355	18.7197	21.7627	26.3838
66.04	4.5459	12.7852	16.4277	18.7266	21.7549	26.3838
66.14	4.54199	12.7852	16.4336	18.7188	21.7549	26.376
66.24	4.53613	12.7852	16.4336	18.7246	21.7549	26.3809
66.34	4.53613	12.7813	16.4258	18.7285	21.7432	26.3877
66.44	4.53613	12.7676	16.4297	18.7266	21.7471	26.3799
66.54	4.53613	12.7676	16.4355	18.7266	21.7529	26.3857
66.64	4.52832	12.7676	16.4277	18.7305	21.7412	26.3857
66.74	4.53418	12.7676	16.4336	18.7363	21.7451	26.3857
66.84	4.53418	12.7676	16.4336	18.7246	21.7432	26.3896
66.94	4.53418	12.7676	16.4336	18.7285	21.7432	26.3955
67.04	4.53418	12.7676	16.4258	18.7344	21.7432	26.3916
67.14	4.53418	12.7754	16.4307	18.7305	21.7354	26.3975
67.24	4.53809	12.7676	16.4258	18.7363	21.7412	26.3896
67.34	4.54395	12.7676	16.4258	18.7402	21.7334	26.3955
67.44	4.54395	12.7637	16.4297	18.7461	21.7373	26.3955
67.54	4.54395	12.7578	16.4355	18.7344	21.7432	26.3877
67.64	4.54395	12.7578	16.4238	18.7383	21.7314	26.3857
67.74	4.54395	12.7578	16.4238	18.7441	21.7314	26.3857
67.84	4.54395	12.7617	16.4238	18.7412	21.7275	26.3896
67.94	4.54395	12.7676	16.4199	18.748	21.7334	26.3955
68.04	4.54395	12.7676	16.4258	18.7402	21.7217	26.3838
68.14	4.54785	12.7676	16.4258	18.7461	21.7373	26.3877
68.24	4.55371	12.7676	16.4258	18.7461	21.7314	26.3857
68.34	4.55371	12.7676	16.4141	18.75	21.7236	26.3857
68.44	4.5498	12.7676	16.418	18.7559	21.7285	26.3857
68.54	4.54395	12.7676	16.416	18.748	21.7354	26.3857
68.64	4.54395	12.7676	16.416	18.752	21.7354	26.3789
68.74	4.54395	12.7676	16.4199	18.7578	21.7393	26.3857
68.84	4.53613	12.7676	16.4258	18.75	21.7334	26.3857
68.94	4.54395	12.7676	16.4219	18.7559	21.7373	26.3896
69.04	4.54395	12.7676	16.4082	18.7559	21.7432	26.3955
69.14	4.54395	12.7676	16.4141	18.7559	21.7432	26.3955
69.24	4.54395	12.7676	16.4141	18.7598	21.7471	26.3916
69.34	4.54395	12.7754	16.4141	18.7656	21.7529	26.3975
69.44	4.54395	12.7715	16.418	18.7656	21.7529	26.3896
69.54	4.54395	12.7773	16.4238	18.7656	21.7529	26.3955
69.64	4.54395	12.7773	16.4238	18.7695	21.7529	26.3994
69.74	4.54395	12.7773	16.4238	18.7754	21.7568	26.4053
69.84	4.54395	12.7773	16.4199	18.7754	21.7627	26.4053
69.94	4.54395	12.7852	16.4336	18.7754	21.7627	26.4053
70.04	4.55957	12.7852	16.4258	18.7754	21.7627	26.4092
70.14	4.56543	12.7852	16.4297	18.7793	21.7627	26.415
70.24	4.56543	12.7852	16.4355	18.7852	21.7627	26.415
70.34	4.56543	12.7852	16.4355	18.7852	21.7666	26.4189
70.44	4.56152	12.7969	16.4355	18.7852	21.7725	26.4248
70.54	4.55566	12.8008	16.4355	18.7852	21.7607	26.4248
70.64	4.55566	12.8105	16.4355	18.7852	21.7646	26.4287
70.74	4.55566	12.8047	16.4355	18.7852	21.7705	26.4346
70.84	4.55566	12.8047	16.4238	18.7891	21.7822	26.4346
70.94	4.55566	12.8047	16.4395	18.7949	21.7705	26.4395
71.04	4.55566	12.8047	16.4453	18.7949	21.7705	26.4463
71.14	4.55566	12.8047	16.4453	18.8066	21.7822	26.4463
71.24	4.56348	12.8047	16.4453	18.8066	21.7822	26.4385
71.34	4.56348	12.8047	16.4453	18.8066	21.7822	26.4424
71.44	4.5791	12.8047	16.4531	18.8066	21.7861	26.4482
71.54	4.58105	12.8164	16.458	18.8066	21.792	26.4521
71.64	4.5752	12.8164	16.4648	18.8066	21.792	26.458
71.74	4.5752	12.8242	16.4648	18.8066	21.792	26.458
71.84	4.59473	12.8242	16.4648	18.8145	21.792	26.4619
71.94	4.59473	12.8359	16.4688	18.8145	21.7969	26.4678
72.04	4.59473	12.8359	16.4746	18.8145	21.8037	26.4678
72.14	4.59473	12.8359	16.4746	18.8145	21.8037	26.4678
72.24	4.59473	12.8438	16.4746	18.8145	21.8076	26.4717
72.34	4.59473	12.8438	16.4785	18.8145	21.8135	26.4658
72.44	4.60645	12.8555	16.4844	18.8193	21.8135	26.4658
72.54	4.60645	12.8672	16.4844	18.8262	21.8174	26.4658
72.64	4.60645	12.8711	16.4844	18.8262	21.8232	26.4697
72.74	4.60254	12.8848	16.4883	18.8262	21.835	26.4756
72.84	4.60449	12.873	16.4941	18.8262	21.835	26.4756
72.94	4.60449	12.8789	16.4941	18.8262	21.8389	26.4795
73.04	4.60449	12.8848	16.4941	18.8301	21.8447	26.4736
73.14	4.60449	12.8848	16.498	18.8359	21.8447	26.4736
73.24	4.60449	12.8965	16.5039	18.8359	21.8447	26.4775
73.34	4.61621	12.8965	16.5078	18.8359	21.8447	26.4834
73.44	4.61621	12.9043	16.5137	18.8359	21.8486	26.4834
73.54	4.61621	12.9043	16.5137	18.8398	21.8623	26.4873
73.64	4.62402	12.9043	16.5137	18.8574	21.8662	26.4932
73.74	4.62402	12.9043	16.5176	18.8457	21.8721	26.4932
73.84	4.62402	12.916	16.5234	18.8574	21.8721	26.4932
73.94	4.62402	12.916	16.5234	18.8574	21.8721	26.4902
74.04	4.62402	12.916	16.5234	18.8574	21.8721	26.5049
74.14	4.62402	12.916	16.5234	18.8457	21.8721	26.5049
74.24	4.63574	12.9238	16.5273	18.8457	21.8721	26.501
74.34	4.63574	12.9238	16.5332	18.8574	21.8721	26.5068
74.44	4.63574	12.9238	16.5332	18.8613	21.876	26.5068
74.54	4.63574	12.9238	16.5332	18.8672	21.8818	26.5107
74.64	4.64355	12.9355	16.5332	18.8672	21.8818	26.5166
74.74	4.64355	12.9355	16.5332	18.8672	21.8818	26.5205
74.84	4.64355	12.9395	16.5381	18.8672	21.8818	26.5264
74.94	4.64355	12.9453	16.5449	18.8594	21.8857	26.5146
75.04	4.64355	12.9453	16.5488	18.8652	21.8877	26.5146
75.14	4.64355	12.9453	16.5547	18.8652	21.8818	26.5146
75.24	4.64355	12.9492	16.5586	18.8652	21.8857	26.5186
75.34	4.64355	12.9551	16.5566	18.8652	21.8916	26.5244
75.44	4.65527	12.9512	16.5566	18.8652	21.8916	26.5244
75.54	4.65527	12.9492	16.5566	18.8613	21.8838	26.5283
75.64	4.65527	12.9551	16.5449	18.8672	21.8887	26.5264
75.74	4.65527	12.9551	16.5449	18.8555	21.8838	26.5264
75.84	4.65527	12.9551	16.5488	18.8555	21.8838	26.5303
75.94	4.65527	12.9551	16.5547	18.8594	21.8877	26.5361
76.04	4.65527	12.9551	16.5547	18.8652	21.8936	26.54
76.14	4.65527	12.9551	16.5547	18.8652	21.8936	26.5342
76.24	4.65527	12.9473	16.5547	18.8535	21.8936	26.5342
76.34	4.65527	12.9531	16.5508	18.8574	21.8936	26.5264
76.44	4.65527	12.9531	16.5566	18.8555	21.8857	26.5313
76.54	4.65527	12.9453	16.5566	18.8555	21.8916	26.5264
76.64	4.64355	12.9453	16.5488	18.8555	21.8838	26.5303
76.74	4.65527	12.9453	16.5547	18.8486	21.8838	26.5244
76.84	4.65527	12.9453	16.5547	18.8555	21.8877	26.5244
76.94	4.65527	12.9502	16.5469	18.8555	21.8936	26.5166
77.04	4.64355	12.957	16.5449	18.8477	21.8936	26.5205
77.14	4.64355	12.957	16.5449	18.8477	21.8818	26.5264
77.24	4.64355	12.9453	16.5488	18.8477	21.8818	26.5146
77.34	4.64355	12.9453	16.5547	18.8398	21.8857	26.5146
77.44	4.64355	12.9453	16.543	18.8457	21.8916	26.5107
77.54	4.64355	12.9453	16.5479	18.8496	21.8838	26.5166
77.64	4.63574	12.9375	16.5547	18.8555	21.8838	26.5166
77.74	4.63574	12.9375	16.5469	18.8477	21.8877	26.5205
77.84	4.63574	12.9258	16.5469	18.8516	21.8818	26.5146
77.94	4.63574	12.9297	16.5469	18.8457	21.8818	26.5146
78.04	4.63574	12.9277	16.5352	18.8457	21.8857	26.5146
78.14	4.63574	12.9277	16.5352	18.8418	21.8916	26.5186
78.24	4.63574	12.916	16.5273	18.8477	21.8838	26.5166
78.34	4.62402	12.916	16.5273	18.8359	21.8838	26.5166
78.44	4.62402	12.916	16.5313	18.8398	21.8721	26.5166
78.54	4.62402	12.916	16.5254	18.8457	21.8721	26.5088
78.64	4.62402	12.9043	16.5254	18.8457	21.8721	26.5146
78.74	4.62402	12.9082	16.5215	18.834	21.8643	26.5146
78.84	4.62402	12.9063	16.5273	18.8301	21.8701	26.5146
78.94	4.62402	12.9063	16.5195	18.8359	21.8701	26.5068
79.04	4.62402	12.9063	16.5254	18.8359	21.8623	26.5068
79.14	4.62402	12.9063	16.5254	18.8398	21.8662	26.499
79.24	4.62012	12.8945	16.5137	18.8457	21.8604	26.5049
79.34	4.61426	12.8867	16.5137	18.8457	21.8604	26.5049
79.44	4.60645	12.8867	16.5137	18.834	21.8525	26.5049
79.54	4.60645	12.8867	16.5059	18.834	21.8525	26.4932
79.64	4.60645	12.8867	16.5098	18.8311	21.8525	26.4932
79.74	4.60156	12.8867	16.5156	18.8379	21.8525	26.498
79.84	4.59473	12.8867	16.5156	18.8262	21.8574	26.4971
79.94	4.59473	12.875	16.5156	18.8262	21.8525	26.4971
80.04	4.59473	12.875	16.5156	18.8262	21.8525	26.4971
80.14	4.59473	12.875	16.5195	18.8262	21.8525	26.501
80.24	4.59473	12.875	16.5137	18.8301	21.8564	26.5068
80.34	4.59473	12.8672	16.5137	18.8281	21.8623	26.4951
80.44	4.59473	12.8672	16.5137	18.8281	21.8623	26.4951
80.54	4.59473	12.8672	16.5176	18.8164	21.8545	26.4873
80.64	4.59473	12.875	16.5156	18.8164	21.8545	26.4873
80.74	4.59473	12.8672	16.5156	18.8164	21.8584	26.4756
80.84	4.59082	12.8711	16.5156	18.8203	21.8643	26.4795
80.94	4.58496	12.877	16.5039	18.8145	21.8525	26.4854
81.04	4.58496	12.877	16.5078	18.8145	21.8525	26.4893
81.14	4.59277	12.877	16.5137	18.8145	21.8525	26.4873
81.24	4.59277	12.877	16.5137	18.8066	21.8564	26.4873
81.34	4.58887	12.877	16.5137	18.8066	21.8623	26.4873
81.44	4.58301	12.877	16.5176	18.8066	21.8623	26.4795
81.54	4.58301	12.877	16.5234	18.8105	21.8623	26.4854
81.64	4.58301	12.877	16.5234	18.8164	21.8662	26.4854
81.74	4.58301	12.877	16.5156	18.8047	21.8682	26.4775
81.84	4.58301	12.877	16.5205	18.8047	21.8662	26.4814
81.94	4.58301	12.877	16.5273	18.8086	21.8721	26.4873
82.04	4.58301	12.8848	16.5156	18.8066	21.8643	26.4756
82.14	4.58301	12.8809	16.5156	18.8066	21.8643	26.4756
82.24	4.58301	12.875	16.5195	18.8066	21.8643	26.4795
82.34	4.5791	12.875	16.5254	18.8105	21.8643	26.4854
82.44	4.57324	12.875	16.5254	18.8164	21.8643	26.4854
82.54	4.57715	12.8789	16.5293	18.8047	21.8525	26.4854
82.64	4.5791	12.8848	16.5234	18.8047	21.8564	26.4775
82.74	4.58496	12.8848	16.5234	18.8047	21.8623	26.4834
82.84	4.58496	12.8848	16.5273	18.8047	21.8623	26.4834
82.94	4.57715	12.8848	16.5293	18.8047	21.8623	26.4834
83.04	4.5791	12.8848	16.5195	18.8086	21.8623	26.4795
83.14	4.57324	12.8848	16.5254	18.8066	21.8506	26.4854
83.24	4.57324	12.8848	16.5254	18.8066	21.8545	26.4854
83.34	4.57324	12.8848	16.5254	18.7949	21.8604	26.4854
83.44	4.57324	12.8848	16.5254	18.7949	21.8604	26.4854
83.54	4.57324	12.8848	16.5137	18.7949	21.8564	26.4736
83.64	4.57324	12.8887	16.5137	18.7988	21.8623	26.4854
83.74	4.57324	12.8945	16.5098	18.8047	21.8623	26.4736
83.84	4.57324	12.8945	16.5156	18.8047	21.8506	26.4785
83.94	4.57324	12.8945	16.5156	18.8047	21.8506	26.4854
84.04	4.57324	12.8906	16.5195	18.8047	21.8506	26.4854
84.14	4.58105	12.8848	16.5254	18.7969	21.8477	26.4854
84.24	4.5752	12.8848	16.5254	18.8008	21.8545	26.4854
84.34	4.5752	12.8887	16.5254	18.8066	21.8545	26.4854
84.44	4.5752	12.8945	16.5293	18.7949	21.8545	26.4814
84.54	4.56348	12.8945	16.5352	18.7949	21.8545	26.4873
84.64	4.5752	12.8945	16.5234	18.7998	21.8545	26.4873
84.74	4.5752	12.8945	16.5234	18.8066	21.8584	26.4873
84.84	4.5752	12.8945	16.5234	18.8066	21.8643	26.4873
84.94	4.5752	12.8945	16.5234	18.8066	21.8643	26.4795
85.04	4.5752	12.8945	16.5273	18.8066	21.8643	26.4854
85.14	4.5752	12.9063	16.5332	18.8105	21.8643	26.4854
85.24	4.5752	12.9063	16.5332	18.8047	21.8643	26.4854
85.34	4.5752	12.9063	16.5332	18.8047	21.8643	26.4893
85.44	4.5752	12.9063	16.5254	18.7969	21.8682	26.4951
85.54	4.5791	12.9102	16.5303	18.8008	21.874	26.4951
85.64	4.58496	12.916	16.5371	18.8066	21.8779	26.4951
85.74	4.58496	12.916	16.5371	18.8066	21.8721	26.4873
85.84	4.58496	12.916	16.5371	18.8105	21.8721	26.4912
85.94	4.58496	12.916	16.5254	18.8164	21.8721	26.4971
86.04	4.58496	12.916	16.5293	18.8164	21.8721	26.4854
86.14	4.58496	12.916	16.5352	18.8203	21.8643	26.4854
86.24	4.58496	12.916	16.5352	18.8262	21.8643	26.4854
86.34	4.58496	12.9199	16.5391	18.8262	21.8643	26.4893
86.44	4.58496	12.9258	16.5449	18.8301	21.8682	26.4951
86.54	4.58496	12.9258	16.5449	18.8359	21.8623	26.4951
86.64	4.58887	12.9258	16.5371	18.8359	21.8623	26.4951
86.74	4.59473	12.9258	16.5371	18.8398	21.8623	26.4951
86.84	4.59473	12.9258	16.541	18.834	21.8623	26.4951
86.94	4.59473	12.9258	16.5469	18.834	21.8623	26.4834
87.04	4.59473	12.9258	16.5469	18.8379	21.8623	26.4834
87.14	4.59082	12.9258	16.5352	18.8438	21.8662	26.4873
87.24	4.58887	12.9258	16.5352	18.8438	21.8643	26.4932
87.34	4.58301	12.9258	16.5352	18.8438	21.8643	26.4932
87.44	4.58301	12.9258	16.5352	18.8438	21.8643	26.4932
87.54	4.58301	12.9258	16.5391	18.8359	21.8525	26.4932
87.64	4.58301	12.9258	16.5449	18.8408	21.8525	26.4932
87.74	4.58301	12.9258	16.5332	18.8477	21.8564	26.4971
87.84	4.58301	12.9258	16.5332	18.8477	21.8623	26.4951
87.94	4.58301	12.9297	16.5332	18.8516	21.8623	26.4951
88.04	4.58301	12.9316	16.5332	18.8574	21.8623	26.4951
88.14	4.5752	12.9297	16.5332	18.8574	21.8506	26.4951
88.24	4.5752	12.9355	16.5332	18.8574	21.8506	26.4951
88.34	4.5752	12.9355	16.5254	18.8613	21.8545	26.4951
88.44	4.5752	12.9355	16.5254	18.8672	21.8525	26.4834
88.54	4.5752	12.9355	16.5254	18.8555	21.8525	26.4834
88.64	4.5752	12.9316	16.5254	18.8555	21.8574	26.4756
88.74	4.5752	12.9258	16.5293	18.8555	21.8643	26.4756
88.84	4.58301	12.9258	16.5352	18.8594	21.8643	26.4756
88.94	4.5752	12.9258	16.5352	18.8574	21.8643	26.4805
89.04	4.5752	12.9258	16.5352	18.8574	21.8643	26.4873
89.14	4.58301	12.9258	16.5352	18.8574	21.8525	26.4873
89.24	4.58301	12.9258	16.5234	18.8613	21.8525	26.4873
89.34	4.58301	12.9258	16.5273	18.8672	21.8525	26.4795
89.44	4.58691	12.9258	16.5332	18.8672	21.8447	26.4854
89.54	4.59277	12.9258	16.5254	18.8711	21.8447	26.4854
89.64	4.59277	12.9258	16.5254	18.8652	21.8447	26.4854
89.74	4.59277	12.9258	16.5254	18.8691	21.8447	26.4893
89.84	4.59277	12.9258	16.5332	18.875	21.8447	26.4951
89.94	4.59277	12.9258	16.5254	18.875	21.8369	26.4873
90.04	4.59277	12.9258	16.5254	18.8711	21.8428	26.4873
90.14	4.59277	12.9258	16.5254	18.877	21.8428	26.4756
90.24	4.59277	12.9258	16.5254	18.877	21.8428	26.4795
90.34	4.59277	12.9297	16.5293	18.877	21.8428	26.4854
90.44	4.59277	12.9277	16.5352	18.877	21.8428	26.4854
90.54	4.60449	12.9336	16.5352	18.877	21.8428	26.4854
90.64	4.60449	12.9297	16.5352	18.8701	21.8389	26.4893
90.74	4.60449	12.9238	16.5352	18.877	21.8447	26.4873
90.84	4.59277	12.9199	16.5352	18.877	21.8447	26.4873
90.94	4.59668	12.9297	16.5352	18.877	21.833	26.4873
91.04	4.60254	12.916	16.5234	18.877	21.833	26.4873
91.14	4.60254	12.916	16.5234	18.877	21.833	26.4912
91.24	4.60254	12.9238	16.5234	18.8652	21.8369	26.4814
91.34	4.59863	12.9238	16.5234	18.8652	21.8428	26.4795
91.44	4.59668	12.916	16.5205	18.8652	21.8428	26.4854
91.54	4.59863	12.916	16.5273	18.8574	21.8311	26.4854
91.64	4.59277	12.916	16.5273	18.8613	21.8311	26.4854
91.74	4.58496	12.916	16.5273	18.8672	21.8311	26.4893
91.84	4.58496	12.916	16.5195	18.8555	21.8311	26.4951
91.94	4.58496	12.916	16.5254	18.8555	21.835	26.4951
92.04	4.58496	12.916	16.5254	18.8594	21.833	26.4834
92.14	4.57324	12.9238	16.5176	18.8652	21.833	26.4834
92.24	4.58496	12.9199	16.5215	18.8652	21.833	26.4834
92.34	4.57324	12.9141	16.5273	18.8574	21.833	26.4834
92.44	4.57324	12.9102	16.5234	18.8574	21.833	26.4834
92.54	4.57324	12.9043	16.5098	18.8574	21.833	26.4873
92.64	4.57324	12.9043	16.5156	18.8496	21.8252	26.4932
92.74	4.57324	12.8965	16.5156	18.8555	21.8311	26.4932
92.84	4.57324	12.8965	16.5039	18.8555	21.8232	26.4932
92.94	4.57324	12.8965	16.5039	18.8477	21.8232	26.4932
93.04	4.58496	12.8965	16.5039	18.8516	21.8232	26.4932
93.14	4.58496	12.8965	16.5	18.8574	21.8232	26.498
93.24	4.58496	12.9004	16.5137	18.8574	21.8115	26.4922
93.34	4.58887	12.9063	16.5059	18.8613	21.8115	26.4902
93.44	4.59473	12.9023	16.5059	18.8555	21.8115	26.4971
93.54	4.59473	12.8965	16.4941	18.8555	21.8115	26.4971
93.64	4.59473	12.9043	16.498	18.8555	21.8115	26.4971
93.74	4.60254	12.8965	16.5039	18.8555	21.8154	26.4854
93.84	4.59473	12.8965	16.5039	18.8555	21.8213	26.4854
93.94	4.60254	12.8965	16.4961	18.8438	21.8135	26.4854
94.04	4.60254	12.8965	16.4883	18.8438	21.8135	26.4854
94.14	4.60254	12.8965	16.4941	18.8438	21.8135	26.4854
94.24	4.60742	12.9004	16.4941	18.8438	21.8174	26.4854
94.34	4.61426	12.8945	16.4902	18.8398	21.8115	26.4854
94.44	4.61426	12.8945	16.4961	18.8457	21.8115	26.4775
94.54	4.60938	12.8945	16.4961	18.8457	21.8115	26.4775
94.64	4.60742	12.8945	16.4883	18.8457	21.8115	26.4775
94.74	4.60645	12.8945	16.4941	18.8457	21.8115	26.4775
94.84	4.60645	12.8945	16.4941	18.8496	21.8115	26.4775
94.94	4.60156	12.8945	16.4941	18.8555	21.8154	26.4814
95.04	4.59961	12.8906	16.4863	18.8555	21.8174	26.4873
95.14	4.60645	12.8887	16.4922	18.8555	21.8115	26.4873
95.24	4.60645	12.8945	16.4922	18.8594	21.8154	26.4873
95.34	4.60645	12.8945	16.4844	18.8652	21.8135	26.4912
95.44	4.60645	12.8945	16.4844	18.8652	21.8213	26.4971
95.54	4.60645	12.8945	16.4893	18.8652	21.8135	26.4971
95.64	4.60645	12.8945	16.4961	18.8652	21.8135	26.4854
95.74	4.60645	12.8945	16.4961	18.8535	21.8135	26.4854
95.84	4.60645	12.8945	16.4961	18.8584	21.8135	26.4893
95.94	4.60645	12.8945	16.5	18.8652	21.8213	26.4951
96.04	4.59473	12.8945	16.5059	18.8652	21.8262	26.4951
96.14	4.59473	12.8984	16.4941	18.8691	21.8252	26.4951
96.24	4.59473	12.9043	16.4941	18.8672	21.8252	26.4951
96.34	4.59473	12.8965	16.4941	18.8672	21.8252	26.4912
96.44	4.59473	12.8965	16.4863	18.8672	21.8252	26.4971
96.54	4.59473	12.8965	16.4863	18.8672	21.8252	26.4971
96.64	4.59473	12.8965	16.4902	18.8672	21.8252	26.4854
96.74	4.58691	12.8965	16.4961	18.8672	21.8252	26.4854
96.84	4.58691	12.8965	16.4961	18.8555	21.8252	26.4893
96.94	4.58691	12.8965	16.5	18.8594	21.8252	26.4951
97.04	4.59473	12.8965	16.4941	18.8652	21.8252	26.499
97.14	4.59473	12.8965	16.498	18.8652	21.8252	26.4971
97.24	4.59473	12.8965	16.5039	18.8613	21.8252	26.4971
97.34	4.59473	12.8965	16.5039	18.8672	21.8252	26.4854
97.44	4.59473	12.8965	16.5039	18.8672	21.8252	26.4893
97.54	4.59473	12.8965	16.5039	18.8672	21.8135	26.4834
97.64	4.59473	12.9004	16.5	18.8789	21.8252	26.4834
97.74	4.59473	12.9023	16.5059	18.8848	21.8252	26.4873
97.84	4.59473	12.8965	16.5059	18.8848	21.8252	26.4854
97.94	4.59863	12.9004	16.5059	18.877	21.8252	26.4854
98.04	4.60449	12.8945	16.5098	18.877	21.8291	26.4854
98.14	4.60059	12.8945	16.5156	18.877	21.835	26.4736
98.24	4.59473	12.8906	16.5156	18.8691	21.8232	26.4785
98.34	4.59473	12.8887	16.5195	18.875	21.8232	26.4854
98.44	4.60645	12.8945	16.5254	18.875	21.8232	26.4854
98.54	4.60645	12.8945	16.5137	18.875	21.8232	26.4893
98.64	4.60645	12.8945	16.5137	18.8789	21.8232	26.4951
98.74	4.60645	12.8945	16.5186	18.8848	21.8271	26.4873
98.84	4.60645	12.8945	16.5254	18.8848	21.833	26.4756
98.94	4.60645	12.8945	16.5254	18.8848	21.833	26.4756
99.04	4.59473	12.8945	16.5254	18.8848	21.833	26.4795
99.14	4.60156	12.8945	16.5254	18.877	21.833	26.4854
99.24	4.58789	12.8945	16.5293	18.877	21.833	26.4893
99.34	4.60156	12.8945	16.5313	18.877	21.8369	26.4873
99.44	4.58301	12.8945	16.5293	18.877	21.8428	26.4873
99.54	4.59473	12.8945	16.5352	18.8809	21.8428	26.4873
99.64	4.59473	12.8945	16.5352	18.875	21.8467	26.4756
99.74	4.59473	12.8945	16.5352	18.8867	21.8525	26.4795
99.84	4.59473	12.8945	16.5352	18.8867	21.8525	26.4854
99.94	4.59473	12.8945	16.5352	18.875	21.8525	26.4854
100.04	4.59473	12.8945	16.5352	18.875	21.8525	26.4854
100.14	4.59473	12.8945	16.5352	18.8799	21.8525	26.4893
100.24	4.59473	12.8945	16.5469	18.8867	21.8525	26.4951
100.34	4.59473	12.8945	16.5469	18.8867	21.8525	26.4834
100.44	4.60254	12.8945	16.5469	18.875	21.8525	26.4873
100.54	4.59473	12.8945	16.5469	18.875	21.8525	26.4932
100.64	4.60254	12.8945	16.5469	18.875	21.8525	26.4932
100.74	4.59473	12.8945	16.5469	18.875	21.8564	26.4854
100.84	4.60254	12.8945	16.5469	18.8672	21.8623	26.4854
100.94	4.59473	12.8945	16.5469	18.8672	21.8623	26.4854
101.04	4.59473	12.8945	16.5469	18.8711	21.8662	26.4893
101.14	4.59473	12.8984	16.5469	18.873	21.8721	26.4951
101.24	4.59473	12.9004	16.5508	18.8672	21.8721	26.4834
101.34	4.59473	12.8945	16.5566	18.8672	21.8721	26.4834
101.44	4.59473	12.8945	16.541	18.8555	21.8721	26.4756
101.54	4.59473	12.8945	16.5391	18.8555	21.8721	26.4834
101.64	4.59473	12.8945	16.5449	18.8555	21.8721	26.4756
101.74	4.59473	12.8945	16.5449	18.8594	21.8721	26.4756
101.84	4.59082	12.8867	16.5449	18.8613	21.876	26.4756
101.94	4.58496	12.8867	16.5449	18.8555	21.8701	26.4756
102.04	4.58496	12.8867	16.5371	18.8477	21.8701	26.4756
102.14	4.58496	12.8867	16.541	18.8477	21.8701	26.4639
102.24	4.58496	12.8867	16.5469	18.8477	21.8701	26.4688
102.34	4.58105	12.8945	16.5469	18.8477	21.8623	26.4756
102.44	4.58301	12.8945	16.5469	18.8516	21.8623	26.4756
102.54	4.58301	12.8945	16.5352	18.8574	21.8623	26.4756
102.64	4.58301	12.8945	16.5352	18.8574	21.8623	26.4756
102.74	4.58301	12.8945	16.5352	18.8574	21.8623	26.4678
102.84	4.58301	12.8945	16.5352	18.8574	21.8672	26.4678
102.94	4.59473	12.8945	16.5352	18.8613	21.874	26.4717
103.04	4.58301	12.8945	16.5352	18.8555	21.874	26.4775
103.14	4.58301	12.8945	16.5352	18.8555	21.8779	26.4775
103.24	4.58301	12.8945	16.5352	18.8555	21.8838	26.4775
103.34	4.58301	12.8945	16.5352	18.8555	21.8838	26.4658
103.44	4.58301	12.8945	16.5352	18.8594	21.8838	26.4658
103.54	4.58301	12.8984	16.5352	18.8574	21.8838	26.4658
103.64	4.58301	12.9043	16.5352	18.8574	21.8838	26.4697
103.74	4.59473	12.9043	16.5352	18.8457	21.876	26.4756
103.84	4.59473	12.9043	16.5352	18.8457	21.8818	26.4756
103.94	4.59473	12.9043	16.5352	18.8457	21.8818	26.4756
104.04	4.59473	12.9043	16.5352	18.8496	21.8818	26.4756
104.14	4.59473	12.9043	16.5352	18.8555	21.8818	26.4678
104.24	4.59473	12.9043	16.5352	18.8633	21.8818	26.4678
104.34	4.59863	12.9082	16.5352	18.8574	21.8818	26.4561
104.44	4.60449	12.9141	16.5469	18.8574	21.8818	26.4561
104.54	4.60449	12.9141	16.5352	18.8574	21.8818	26.46
104.64	4.60449	12.9141	16.5352	18.8574	21.8857	26.4658
104.74	4.60449	12.9141	16.5352	18.8574	21.8916	26.4658
104.84	4.60449	12.9141	16.5352	18.8574	21.8916	26.4658
104.94	4.60449	12.9141	16.5352	18.8613	21.8916	26.4658
105.04	4.60449	12.9141	16.5469	18.8672	21.8877	26.4658
105.14	4.60449	12.9141	16.5469	18.8672	21.8857	26.4658
105.24	4.60449	12.9141	16.5469	18.8711	21.8916	26.4658
105.34	4.60449	12.9141	16.5469	18.8652	21.8916	26.4658
105.44	4.60449	12.9141	16.5469	18.8652	21.9033	26.4658
105.54	4.60449	12.9141	16.5352	18.8652	21.9033	26.4658
105.64	4.60449	12.9141	16.5352	18.8652	21.9033	26.4658
105.74	4.59277	12.9141	16.5352	18.8652	21.9033	26.4658
105.84	4.59277	12.9258	16.5352	18.8652	21.9033	26.4658
105.94	4.59277	12.9258	16.5391	18.8652	21.9033	26.4541
106.04	4.58887	12.9258	16.5449	18.8652	21.9033	26.458
106.14	4.58301	12.9141	16.5449	18.8691	21.8955	26.4639
106.24	4.58691	12.9141	16.5449	18.875	21.9014	26.46
106.34	4.59277	12.9141	16.5449	18.875	21.9014	26.4541
106.44	4.59277	12.9141	16.5449	18.875	21.8975	26.4541
106.54	4.60449	12.9189	16.5332	18.875	21.8916	26.458
106.64	4.60449	12.9258	16.5332	18.8867	21.8916	26.4639
106.74	4.60059	12.9258	16.5371	18.875	21.8916	26.4561
106.84	4.59473	12.9258	16.543	18.875	21.8838	26.4561
106.94	4.59473	12.9258	16.543	18.8789	21.8877	26.4561
107.04	4.59473	12.9258	16.543	18.8848	21.8975	26.4561
107.14	4.59473	12.9258	16.543	18.8848	21.8916	26.4561
107.24	4.59473	12.9209	16.5352	18.8848	21.8877	26.4443
107.34	4.59473	12.9189	16.5391	18.8848	21.8936	26.4443
107.44	4.59473	12.9258	16.5527	18.8896	21.8936	26.4482
107.54	4.59473	12.9258	16.5449	18.8965	21.8936	26.4541
107.64	4.59473	12.9258	16.5449	18.8887	21.8936	26.4463
107.74	4.60254	12.9258	16.5449	18.8887	21.8936	26.4541
107.84	4.60254	12.9258	16.5449	18.8887	21.8936	26.4463
107.94	4.60254	12.9258	16.5488	18.8926	21.8936	26.4463
108.04	4.61426	12.9258	16.5547	18.8984	21.8936	26.4463
108.14	4.61426	12.9258	16.5547	18.8984	21.8936	26.4463
108.24	4.61426	12.9258	16.5547	18.8867	21.8936	26.4463
108.34	4.61426	12.9297	16.5547	18.8867	21.8936	26.4463
108.44	4.61816	12.9355	16.5547	18.8906	21.8936	26.4463
108.54	4.62012	12.9355	16.5625	18.8965	21.8936	26.4463
108.64	4.61426	12.9355	16.5625	18.8965	21.8975	26.4463
108.74	4.61816	12.9355	16.5596	18.8965	21.9033	26.4463
108.84	4.62402	12.9355	16.5664	18.8965	21.9033	26.4385
108.94	4.62012	12.9355	16.5664	18.8965	21.9033	26.4443
109.04	4.61426	12.9355	16.5664	18.8965	21.8916	26.4443
109.14	4.62207	12.9355	16.5664	18.8965	21.8916	26.4443
109.24	4.62207	12.9277	16.5664	18.8965	21.8916	26.4443
109.34	4.62207	12.9277	16.5547	18.8965	21.8916	26.4443
109.44	4.62207	12.9277	16.5547	18.8965	21.8916	26.4443
109.54	4.62207	12.9277	16.5586	18.8965	21.8916	26.4443
109.64	4.63379	12.9277	16.5566	18.8965	21.8916	26.4443
[truncated: 2,109 more rows]

## Sheet: Fig. 6d
Time (s)	0µM	0.78µM	1.56µM	3.12µM	6.25µM	12.5µM				X	Y	Req vs C_X	Req vs C_Y
[truncated: 3,807 more rows]

[truncated: 8 more sheets: Fig. 6e, Fig. 6f, Fig. 6g, Fig. 6h, Fig. 7a, Fig. 7b, Supplementary Fig. 14a, Supplementary Fig. 14b]
